# Supplementary material for: Endosperm cellularization failure induces a dehydration-stress response leading to embryo arrest
Source: Plant Cell. 2022 Nov 25;35(2):874–88. doi: 10.1093/plcell/koac337 (PMC9940880; doi:10.1093/plcell/koac337)
Supplement: koac337_Supplementary_Data [file koac337_supplementary_data.zip]

Archive with 8 entries (8 files):
- tpc.22.00499_Supplemental datatset3Statistical data.xlsx
- tpc.22.00499_Supplemental Figures and Tables.pdf
- TPC2022RA00499_Author_Revisions_Checklist_CK.pdf
- tpc22.00499.PeerReviewReport.pdf
- Supplemental Fig. S6 updated.pptx
- Supplemental Fig. S8 updated.pptx
- tpc.22.00499_Supplemental dataset1foldchange data.xlsx
- tpc.22.00499_Supplemental dataset2GO terms.xlsx
