# Supplementary material for: Endosperm cellularization failure induces a dehydration-stress response leading to embryo arrest
Source: Plant Cell. 2022 Nov 25;35(2):874–88. doi: 10.1093/plcell/koac337 (PMC9940880; doi:10.1093/plcell/koac337)
Supplement: koac337_Supplementary_Data [file koac337_supplementary_data.zip › tpc.22.00499_Supplemental datatset3Statistical data.xlsx]

## Sheet: Sheet1
Supplemental Data. Xu, Sato et al. (2023). Plant Cell.
Supplemental Data Set S3. Summary of statistical analyses.
Figure 2A (pairwise Fisher's exact test; two tailed p-value)
									P-value	P value summary	Significantly different? (P < 0.0005)
Type A: All genes				vs.	Type B: Up in seedlings during dehydration				2.157e-79	*	yes
Type A: All genes				vs.	Type C: Globular				1	ns	no
Type A: All genes				vs.	Type D: Heart				0.6101	ns	no
Type A: All genes				vs.	Type E: Linear cotyledon				3.161e-05	*	yes
Type A: All genes				vs.	Type F: Mature green				1.6e-128	*	yes
Type B: Up in seedlings during dehydration				vs.	Type C: Globular				0.2332	ns	no
Type B: Up in seedlings during dehydration				vs.	Type D: Heart				0.01711	ns	no
Type B: Up in seedlings during dehydration				vs.	Type E: Linear cotyledon				0.4462	ns	no
Type B: Up in seedlings during dehydration				vs.	Type F: Mature green				5.174e-43	*	yes
Type C: Globular				vs.	Type D: Heart				0.7943	ns	no
Type C: Globular				vs.	Type E: Linear cotyledon				0.3917	ns	no
Type C: Globular				vs.	Type F: Mature green				5.84e-05	*	yes
Type D: Heart				vs.	Type E: Linear cotyledon				0.1698	ns	no
Type D: Heart				vs.	Type F: Mature green				8.425e-15	*	yes
Type E: Linear cotyledon				vs.	Type F: Mature green				2.719e-17	*	yes
Figure 2B (pairwise Fisher's exact test; two tailed p-value)
									P-value	P value summary	Significantly different? (P < 0.0005)
Type A: All genes				vs.	Type B: Down in seedlings during dehydration				0.0001728	*	yes
Type A: All genes				vs.	Type C: Globular				0.4922	ns	no
Type A: All genes				vs.	Type D: Heart				0.003606	ns	no
Type A: All genes				vs.	Type E: Linear cotyledon				0.1411	*	yes
Type A: All genes				vs.	Type F: Mature green				7.794e-26	*	yes
Type B: Down in seedlings during dehydration				vs.	Type F: Mature green				1.807e-17	*	yes
Type B: Down in seedlings during dehydration				vs.	Type C: Globular				0.2776	ns	no
Type B: Down in seedlings during dehydration				vs.	Type D: Heart				0.0004995	*	yes
Type B: Down in seedlings during dehydration				vs.	Type E: Linear cotyledon				0.02382	ns	no
Type B: Down in seedlings during dehydration				vs.	Type F: Mature green				1.807e-17	*	yes
Type C: Globular				vs.	Type D: Heart				0.6734	ns	no
Type C: Globular				vs.	Type E: Linear cotyledon				1	ns	no
Type C: Globular				vs.	Type F: Mature green				0.002034	ns	no
Type D: Heart				vs.	Type E: Linear cotyledon				0.2227	ns	no
Type D: Heart				vs.	Type F: Mature green				3.541e-12	*	yes
Type E: Linear cotyledon				vs.	Type F: Mature green				5.489e-11	*	yes
Figure 3D (Student t test; two tailed p-value)
									P-value	P value summary	Significantly different? (P < 0.01)
Type A: Diploid 6DAP torpedo				vs.	Type B: Triploid 8DAP Torpedo				6.60124e-05	*	yes
Type C: Diploid 8DAP Bent cotylodon				vs.	Type D: Triploid 10DAP Arrested torpedo				0.0028453	*	yes
Figure 4A (Tukey’s HSD; p-value corrresponing to the F-statistic of one-way ANOVA)
									P-value	P value summary	Significantly different? (P < 0.01)
Type A: 3x wt (seed abortion)				vs.	Type B: 3x cyp707a2-1 (seed abortion)				0.0017422	*	yes
Type A: 3x wt (seed abortion)				vs.	Type C: 3x cyp707a2-2 (seed abortion)				0.0014295	*	yes
Type B: 3x cyp707a2-1 (seed abortion)				vs.	Type C: 3x cyp707a2-2 (seed abortion)				0.899995	ns	no
Figure 4B (Tukey’s HSD; p-value corrresponing to the F-statistic of one-way ANOVA)
									P-value	P value summary	Significantly different? (P < 0.01)
Type A: 3x wt (seed germination)				vs.	Type B: 3x cyp707a2-1 (seed germination)				0.0010053	*	yes
Type A: 3x wt (seed germination)				vs.	Type C: 3x cyp707a2-2 (seed germination)				0.0010053	*	yes
Type B: 3x cyp707a2-1 (seed germination)				vs.	Type C: 3x cyp707a2-2 (seed germination)				0.899995	ns	no
Figure 5A (Tukey’s HSD; p-value corrresponing to the F-statistic of one-way ANOVA)
									P-value	P value summary	Significantly different? (P < 0.01)
Type A: 3x wt (seed abortion)				vs.	Type B: 3x aba3 (seed abortion)				0.0022841	*	yes
Type A: 3x wt (seed abortion)				vs.	Type C: 3x abi5 (seed abortion)				0.0018805	*	yes
Type B: 3x aba3 (seed abortion)				vs.	Type C: 3x abi5 (seed abortion)				0.899995	ns	no
Figure 5B (Tukey’s HSD; p-value corrresponing to the F-statistic of one-way ANOVA)
									P-value	P value summary	Significantly different? (P < 0.01)
Type A: 3x wt (seed germination)				vs.	Type B: 3x aba3 (seed germination)				0.004843	*	yes
Type A: 3x wt (seed germination)				vs.	Type C: 3x abi5 (seed germination)				0.0072091	*	yes
Type B: 3x aba3 (seed germination)				vs.	Type C: 3x abi5 (seed germination)				0.899995	ns	no
Figure 6A (Tukey’s HSD; p-value corrresponing to the F-statistic of one-way ANOVA)
									P-value	P value summary	Significantly different? (P < 0.01)
Type A: 3x wt incubated with 0uM ABA (developing seeds)				vs.	Type B: 3x wt incubated with 0.01uM ABA (developing seeds)				0.899995	ns	no
Type A: 3x wt incubated with 0uM ABA (developing seeds)				vs.	Type C: 3x wt incubated with 0.05uM ABA (developing seeds)				0.0010053	*	yes
Type A: 3x wt incubated with 0uM ABA (developing seeds)				vs.	Type D: 3x wt incubated with 0.25uM ABA (developing seeds)				0.0010053	*	yes
Type A: 3x wt incubated with 0uM ABA (developing seeds)				vs.	Type E: 3x wt incubated with 1uM ABA (developing seeds)				0.258369	ns	no
Figure 7A (Tukey’s HSD; p-value corrresponing to the F-statistic of one-way ANOVA)
									P-value	P value summary	Significantly different? (P < 0.01)
Type A: 2x wt control (seed abortion)				vs.	Type B: 2x wt treated by drought (seed abortion)				0.48361	ns	no
Type A: 2x wt control (seed abortion)				vs.	Type C: 2x wt treated by PEG (seed abortion)				0.899995	ns	no
Type B: 2x wt treated by drought (seed abortion)				vs.	Type C: 2x wt treated by PEG (seed abortion)				0.48361	ns	no
Type D: 3x wt control (seed abortion)				vs.	Type E: 3x wt treated by drought (seed abortion)				0.0047612	**	yes
Type D: 3x wt control (seed abortion)				vs.	Type F: 3x wt treated by PEG (seed abortion)				0.0058429	**	yes
Type E: 3x wt treated by drought (seed abortion)				vs.	Type F: 3x wt treated by PEG (seed abortion)				0.899995	ns	no
Figure 7B (Tukey’s HSD; p-value corrresponing to the F-statistic of one-way ANOVA)
									P-value	P value summary	Significantly different? (P < 0.05)
Type A: 2x wt control (seed germination)				vs.	Type B: 2x wt treated by drought (seed germination)				0.125766	ns	no
Type A: 2x wt control (seed germination)				vs.	Type C: 2x wt treated by PEG (seed germination)				0.0642744	ns	no
Type B: 2x wt treated by drought (seed germination)				vs.	Type C: 2x wt treated by PEG (seed germination)				0.849656	ns	no
Type D: 3x wt control (seed germination)				vs.	Type E: 3x wt treated by drought (seed germination)				0.0089488	**	yes
Type D: 3x wt control (seed germination)				vs.	Type F: 3x wt treated by PEG (seed germination)				0.0431703	*	yes
Type E: 3x wt treated by drought (seed germination)				vs.	Type F: 3x wt treated by PEG (seed germination)				0.402092	ns	no
Supplemental Figure 3C (pairwise Fisher's exact test; two tailed p-value)
									P-value	P value summary	Significantly different? (P < 0.05)
Type A: Arabidopsis all				vs.	Type B: Up specifically in dehydration				1.116e-23	*	yes
Type A: Arabidopsis all				vs.	Type C: Up specifically in maturation				4.519e-13	*	yes
Type A: Arabidopsis all				vs.	Type D: Up in both dehydration and maturation				3.272e-67	*	yes
Type B: Up specifically in dehydration				vs.	Type C: Up specifically in maturation				5.928e-46	*	yes
Type B: Up specifically in dehydration				vs.	Type D: Up in both dehydration and maturation				1.867e-53	*	yes
Type C: Up specifically in maturation				vs.	Type D: Up in both dehydration and maturation				1.658e-77	*	yes
Supplemental Figure 3D (pairwise Fisher's exact test; two tailed p-value)
									P-value	P value summary	Significantly different? (P < 0.05)
Type A: Arabidopsis all				vs.	Type B: Down specifically in dehydration				1.067e-11	*	yes
Type A: Arabidopsis all				vs.	Type C: Down specifically in maturation				0.01352	*	yes
Type A: Arabidopsis all				vs.	Type D: Down in both dehydration and maturation				4.083e-15	*	yes
Type B: Down specifically in dehydration				vs.	Type C: Down specifically in maturation				6.309e-12	*	yes
Type B: Down specifically in dehydration				vs.	Type D: Down in both dehydration and maturation				0.006102	*	yes
Type C: Down specifically in maturation				vs.	Type D: Down in both dehydration and maturation				7.046e-14	*	yes
Supplemental Figure 5B (Student t test; two tailed p-value)
									P-value	P value summary	Significantly different? (P < 0.05)
Type A: Micropylar 2n				vs.	Type B: Micropylar 3n				0.017	*	yes
Type C: Central 2n				vs.	Type D: Central 3n				0.013	*	yes
Type E: Chalazal 2n				vs.	Type F: Chalazal 3n				0.22	ns	no
