# Supplementary material for: Endosperm cellularization failure induces a dehydration-stress response leading to embryo arrest
Source: Plant Cell. 2022 Nov 25;35(2):874–88. doi: 10.1093/plcell/koac337 (PMC9940880; doi:10.1093/plcell/koac337)
Supplement: koac337_Supplementary_Data [file koac337_supplementary_data.zip › tpc.22.00499_Supplemental dataset1foldchange data.xlsx]

## Sheet: Wt3x vs Wt2x
Supplemental Data. Xu, Sato et al. (2023). Plant Cell.
Supplemental Data Set S1. Fold change of genes in embryos derived from indicated crosses.
id	wt2x baseMean	wt3x baseMean	foldChange wt3x/wt2x	log2FoldChange wt3x/wt2x	pval	padj
AT1G01010	45.2977	25.4673	0.56222	-0.830793	0.0204071	0.0553
AT1G01020	297.465	218.843	0.735693	-0.442823	0.0115404	0.0334179
AT1G01030	115.203	81.2881	0.705609	-0.503059	0.0359411	0.0915543
AT1G01040	873.851	820.278	0.938693	-0.0912743	0.549255	0.928423
AT1G01046	13.953	19.3968	1.39015	0.475243	0.362586	0.665699
AT1G01050	725.624	527.352	0.726757	-0.460456	0.00127548	0.00460945
AT1G01060	275.311	106.346	0.386277	-1.37229	0.0985278	0.221409
AT1G01070	2.78618	1.12962	0.405437	-1.30245	0.53577	0.909837
AT1G01073	0.893091	1.12962	1.26484	0.338959	1	1
AT1G01080	1400.21	564.831	0.40339	-1.30975	6.97865e-21	3.6021e-19
AT1G01090	42443	38198.7	0.9	-0.152003	0.210795	0.425031
AT1G01100	14762.3	10508.6	0.711856	-0.490342	0.000848847	0.00318799
AT1G01110	501.636	296.785	0.591634	-0.757224	1.41805e-06	9.24872e-06
AT1G01115	0.893091	1.12962	1.26484	0.338959	1	1
AT1G01120	2625.62	3484.55	1.32714	0.408317	0.00982093	0.0289883
AT1G01130	181.554	140.216	0.772312	-0.372745	0.0618673	0.147773
AT1G01140	1288.74	1402.08	1.08795	0.121609	0.329521	0.616546
AT1G01150	20.7377	8.32055	0.401228	-1.31751	0.0188064	0.0514352
AT1G01160	1785.39	1402.42	0.785498	-0.34832	0.00809289	0.0243848
AT1G01170	616.369	591.209	0.95918	-0.0601261	0.667	1
AT1G01180	7.2909	7.16619	0.982896	-0.0248896	1	1
AT1G01183	4.30036	2.6015	0.604949	-0.725113	0.584778	0.965655
AT1G01190	4.24534	11.7023	2.75649	1.46283	0.0569428	0.137506
AT1G01200	10.6715	6.88772	0.64543	-0.631667	0.38519	0.699629
AT1G01210	355.462	268.293	0.754773	-0.405886	0.148312	0.315184
AT1G01220	524.52	218.934	0.417399	-1.2605	8.7895e-15	2.11717e-13
AT1G01225	278.648	370.519	1.3297	0.411105	0.0145837	0.0410593
AT1G01230	279.558	412.364	1.47506	0.560769	0.000535487	0.0020991
AT1G01240	114.316	251.938	2.20388	1.14005	1.99186e-09	2.14178e-08
AT1G01250	34.2897	191.481	5.58423	2.48136	7.79304e-10	9.01417e-09
AT1G01260	1476.57	1049.05	0.710467	-0.493161	0.000196661	0.000847207
AT1G01270	0.893091	1.12962	1.26484	0.338959	1	1
AT1G01280	1.73746	1.12962	0.650157	-0.62114	0.863981	1
AT1G01290	420.821	243.404	0.578402	-0.789856	2.1695e-06	1.37339e-05
AT1G01300	7342.85	11580.5	1.57711	0.657286	1.1995e-07	9.40184e-07
AT1G01305	4.73745	11.7908	2.48885	1.31548	0.11071	0.244661
AT1G01310	37.84	23.7592	0.627887	-0.671423	0.0755401	0.175673
AT1G01320	12162	5783.41	0.475532	-1.07238	6.09884e-18	2.23726e-16
AT1G01340	10.041	3.87302	0.385722	-1.37437	0.0955982	0.215655
AT1G01350	759.541	425.595	0.560332	-0.835646	1.81559e-08	1.65736e-07
AT1G01355	0.893091	1.84603	2.06702	1.04755	0.696051	1
AT1G01360	176.134	153.429	0.871095	-0.199099	0.330981	0.618658
AT1G01370	593.311	341.795	0.57608	-0.79566	3.12064e-07	2.28204e-06
AT1G01380	17.1857	9.07602	0.528114	-0.921077	0.13061	0.281926
AT1G01390	1.456	1.54283	1.05963	0.0835639	1	1
AT1G01400	0.893091	1.12962	1.26484	0.338959	1	1
AT1G01410	0.893091	1.12962	1.26484	0.338959	1	1
AT1G01420	3.01891	7.77261	2.57464	1.36437	0.144013	0.307071
AT1G01430	546.299	755.449	1.38285	0.467643	0.00115042	0.00419721
AT1G01440	381.119	226.291	0.593755	-0.75206	8.45831e-06	4.79528e-05
AT1G01448	395.811	335.536	0.847717	-0.238345	0.130821	0.282292
AT1G01450	220.424	219.01	0.993584	-0.00928642	0.923916	1
AT1G01453	1.17455	1.81414	1.54454	0.627182	0.838862	1
AT1G01460	0.893091	1.12962	1.26484	0.338959	1	1
AT1G01470	23.9656	79.043	3.29819	1.72168	0.0380198	0.0962148
AT1G01471	0.893091	1.12962	1.26484	0.338959	1	1
AT1G01480	8.0252	41.2006	5.1339	2.36006	8.55842e-05	0.000396116
AT1G01490	757.486	981.043	1.29513	0.373097	0.00586696	0.0182606
AT1G01500	215.897	367.866	1.70389	0.768834	4.97634e-06	2.94808e-05
AT1G01510	2224.85	1665.13	0.748425	-0.41807	0.00117833	0.00428742
AT1G01520	46.9486	31.6151	0.673397	-0.57047	0.0918984	0.208604
AT1G01530	0.893091	2.64055	2.95665	1.56396	0.441481	0.779429
AT1G01540	1588.13	1681.01	1.05848	0.0820008	0.494344	0.851014
AT1G01550	3195.28	3962.66	1.24016	0.310526	0.0122368	0.0351978
AT1G01560	9.19517	79.8443	8.68329	3.11824	0.00126935	0.00459025
AT1G01570	104.662	119.151	1.13844	0.18706	0.494326	0.851014
AT1G01580	6.42618	25.2914	3.93569	1.97661	0.000384499	0.00155606
AT1G01590	3.75006	1.81414	0.483762	-1.04763	0.501874	0.861725
AT1G01600	265.066	517.536	1.95248	0.965307	9.84425e-10	1.11564e-08
AT1G01610	163.348	485.702	2.97342	1.57212	1.18751e-07	9.31873e-07
AT1G01620	12950.6	14236.9	1.09932	0.136614	0.264619	0.515174
AT1G01630	50.2129	62.032	1.23538	0.304956	0.305988	0.579746
AT1G01640	6.46229	8.2496	1.27658	0.352279	0.712136	1
AT1G01650	683.682	965.504	1.41221	0.497957	0.00655984	0.0202094
AT1G01660	2.728	1.95603	0.717022	-0.47991	0.830775	1
AT1G01670	2.96388	4.8679	1.64241	0.715811	0.565744	0.942074
AT1G01680	0.893091	6.77262	7.58335	2.92284	0.221891	0.444205
AT1G01690	439.351	231.197	0.526224	-0.926251	1.75997e-08	1.61009e-07
AT1G01695	57.3261	28.4227	0.495807	-1.01215	0.0144515	0.0407244
AT1G01700	47.9314	42.865	0.8943	-0.161169	0.605548	0.992518
AT1G01710	499.057	475.05	0.951895	-0.0711263	0.583619	0.964275
AT1G01720	7586.66	13853.2	1.826	0.868687	1.59919e-08	1.47788e-07
AT1G01725	62.4613	101.905	1.63149	0.70619	0.00455293	0.0145343
AT1G01730	530.037	404.667	0.763468	-0.38936	0.0118519	0.0342019
AT1G01740	186.714	82.4302	0.441478	-1.17959	5.70898e-08	4.77197e-07
AT1G01750	31.7959	40.111	1.26152	0.33516	0.312388	0.589942
AT1G01760	119.335	87.3896	0.732306	-0.449481	0.0586142	0.141055
AT1G01770	349.712	319.764	0.914364	-0.12916	0.415431	0.743822
AT1G01780	162.323	165.408	1.01901	0.0271651	0.876594	1
AT1G01790	872.755	415.505	0.476084	-1.07071	3.43437e-11	4.89612e-10
AT1G01800	667.923	699.508	1.04729	0.066659	0.639428	1
AT1G01810	44.5792	26.4726	0.593833	-0.751871	0.0356741	0.0909499
AT1G01820	667.421	679.614	1.01827	0.0261192	0.824682	1
AT1G01830	863.54	651.925	0.754944	-0.405558	0.0047503	0.0150955
AT1G01840	236.852	113.69	0.480005	-1.05888	8.61689e-08	6.98203e-07
AT1G01860	426.564	290.891	0.68194	-0.552283	0.00074097	0.00281876
AT1G01870	0.893091	1.91698	2.14646	1.10196	0.695587	1
AT1G01880	141.747	109.118	0.769812	-0.377422	0.208978	0.421949
AT1G01890	0.893091	1.12962	1.26484	0.338959	1	1
AT1G01900	682.233	86.3293	0.126539	-2.98234	1.50322e-21	8.30774e-20
AT1G01910	1899.26	1391.35	0.732575	-0.448952	0.000618399	0.00239174
AT1G01920	505.894	417.99	0.826241	-0.275366	0.0696052	0.163856
AT1G01930	549.144	312.617	0.56928	-0.812791	1.91586e-07	1.45156e-06
AT1G01940	469.553	300.114	0.639149	-0.645775	9.62172e-05	0.000440956
AT1G01950	925.432	746.147	0.806269	-0.310667	0.0259427	0.0684459
AT1G01960	3648.19	2820.02	0.772992	-0.371474	0.00342943	0.0112392
AT1G01970	952.54	521.907	0.547911	-0.867987	1.46281e-08	1.36268e-07
AT1G01980	8.47174	3.93149	0.46407	-1.10758	0.247983	0.487433
AT1G01990	933.426	829.198	0.888338	-0.17082	0.216577	0.434733
AT1G02000	217.796	233.998	1.07439	0.103519	0.550123	0.92942
AT1G02010	127.784	99.5695	0.779199	-0.359937	0.11938	0.261227
AT1G02020	873.638	726.934	0.832077	-0.265211	0.0588483	0.141568
AT1G02030	45.6482	40.111	0.878698	-0.18656	0.636902	1
AT1G02040	14.6259	21.326	1.45809	0.544085	0.272336	0.525952
AT1G02050	353.389	279.525	0.790984	-0.33828	0.0491632	0.120803
AT1G02060	299.962	220.343	0.734567	-0.445033	0.0108382	0.0316077
AT1G02065	20.2407	557.544	27.5457	4.78375	1.99055e-42	7.68809e-40
AT1G02070	3.79879	7.17661	1.88918	0.917764	0.362049	0.665126
AT1G02074	0.893091	1.12962	1.26484	0.338959	1	1
AT1G02080	3044.51	3028.32	0.994683	-0.0076919	0.915332	1
AT1G02090	2229.53	1582.41	0.709751	-0.494616	0.000201744	0.000866993
AT1G02100	670.481	577.399	0.861171	-0.215628	0.138318	0.29628
AT1G02110	4139.49	3533.56	0.853623	-0.22833	0.0784549	0.181522
AT1G02120	675.976	661.477	0.978551	-0.0312813	0.825212	1
AT1G02130	879.424	668.903	0.760615	-0.394762	0.00578951	0.0180413
AT1G02136	2.55976	2.1564	0.842423	-0.247383	1	1
AT1G02140	3077.92	2701.03	0.87755	-0.188448	0.121444	0.264966
AT1G02145	395.079	326.988	0.827652	-0.272903	0.0895651	0.203969
AT1G02150	6690.9	2904.84	0.434148	-1.20374	3.2366e-15	8.25787e-14
AT1G02160	423.206	354.3	0.83718	-0.256391	0.108081	0.239656
AT1G02170	1467.78	2405.37	1.63878	0.712624	5.33819e-08	4.48322e-07
AT1G02180	486.419	254.054	0.522295	-0.937063	8.00351e-09	7.79067e-08
AT1G02190	23.9767	22.6828	0.946033	-0.0800376	0.852306	1
AT1G02205	7.50328	9.60248	1.27977	0.355886	0.794555	1
AT1G02210	0.893091	1.12962	1.26484	0.338959	1	1
AT1G02220	2.22642	4.89979	2.20075	1.13799	0.330532	0.618059
AT1G02228	0.893091	1.87793	2.10273	1.07226	0.695842	1
AT1G02230	4.64	99.3352	21.4084	4.42011	4.77236e-29	5.64651e-27
AT1G02250	5.48437	4.68695	0.854602	-0.226675	0.906411	1
AT1G02260	315.307	221.999	0.704073	-0.506204	0.00307835	0.0102051
AT1G02270	494.451	506.165	1.02369	0.0337777	0.8413	1
AT1G02280	3221.98	1900.2	0.589763	-0.761793	2.62598e-09	2.76523e-08
AT1G02290	512.075	423.369	0.82677	-0.274441	0.0730797	0.17066
AT1G02300	21.2267	14.5309	0.684559	-0.546754	0.274809	0.529359
AT1G02305	1429.83	1595.11	1.1156	0.157816	0.244106	0.481223
AT1G02310	21.9908	19.4203	0.88311	-0.179335	0.72805	1
AT1G02320	1.45285	1.12962	0.777521	-0.363046	0.99552	1
AT1G02330	975.619	451.004	0.462275	-1.11318	2.18113e-14	4.99934e-13
AT1G02335	3.80194	8.50844	2.23792	1.16216	0.291476	0.555604
AT1G02340	98.4948	30.7443	0.312141	-1.67973	1.16883e-08	1.10634e-07
AT1G02350	36.9108	18.0668	0.489471	-1.0307	0.0122053	0.0351131
AT1G02360	2.01891	11.7965	5.843	2.54671	0.0454662	0.112849
AT1G02370	558.433	387.174	0.693322	-0.528403	0.000580122	0.00225878
AT1G02380	87.9978	47.4115	0.538781	-0.89223	0.00112546	0.00411732
AT1G02390	3407.47	2118.91	0.621842	-0.685381	1.75155e-07	1.33339e-06
AT1G02391	0.893091	1.12962	1.26484	0.338959	1	1
AT1G02400	4.11951	25.5167	6.19413	2.6309	1.61572e-05	8.67412e-05
AT1G02405	0.893091	2.1564	2.41453	1.27175	0.558878	0.933927
AT1G02410	739.504	622.688	0.842034	-0.24805	0.0904574	0.205722
AT1G02420	194.471	92.3497	0.474877	-1.07437	5.73143e-07	3.99725e-06
AT1G02430	78.7556	45.128	0.573012	-0.803362	0.00588545	0.0183165
AT1G02440	7.75952	7.96397	1.02635	0.0375217	1	1
AT1G02450	13.1731	110.072	8.35585	3.06279	1.17437e-09	1.31449e-08
AT1G02460	2.12267	1.12962	0.53217	-0.910041	0.739941	1
AT1G02470	6.08655	3.75586	0.617075	-0.696483	0.548713	0.928059
AT1G02475	143.407	100.529	0.701002	-0.512509	0.0195385	0.0531863
AT1G02480	1.22642	1.12962	0.921068	-0.11862	1	1
AT1G02490	1.17455	1.87793	1.59885	0.677038	0.83976	1
AT1G02500	6818.89	4211.06	0.617557	-0.695355	5.421e-08	4.54822e-07
AT1G02510	0.893091	1.12962	1.26484	0.338959	1	1
AT1G02520	9.95928	78.4619	7.87827	2.97788	2.20372e-07	1.65252e-06
AT1G02530	18.2376	9.09749	0.498833	-1.00337	0.0873624	0.199494
AT1G02540	0.893091	1.12962	1.26484	0.338959	1	1
AT1G02550	0.893091	1.12962	1.26484	0.338959	1	1
AT1G02560	5929.04	3750.04	0.632487	-0.660893	1.3169e-07	1.0229e-06
AT1G02570	12.1934	4.09096	0.335505	-1.57559	0.124049	0.269653
AT1G02575	0.893091	1.12962	1.26484	0.338959	1	1
AT1G02580	0.893091	3.45265	3.86596	1.95083	0.26902	0.521646
AT1G02590	0.893091	1.12962	1.26484	0.338959	1	1
AT1G02600	0.893091	1.12962	1.26484	0.338959	1	1
AT1G02610	3.74691	4.56469	1.21826	0.284816	0.911682	1
AT1G02620	1.22642	1.12962	0.921068	-0.11862	1	1
AT1G02630	0.893091	1.12962	1.26484	0.338959	1	1
AT1G02640	635.724	219.117	0.344673	-1.5367	9.93661e-22	5.57412e-20
AT1G02650	44.0019	48.5559	1.10349	0.14208	0.624	1
AT1G02660	580.092	530.01	0.913665	-0.130262	0.728905	1
AT1G02670	75.2005	52.0067	0.691574	-0.532044	0.0559772	0.135378
AT1G02680	445.621	243.627	0.546714	-0.871143	1.14919e-07	9.04882e-07
AT1G02681	16.1762	2.70434	0.16718	-2.58053	0.000850555	0.00319405
AT1G02690	2777.85	1343.23	0.483551	-1.04826	3.48582e-13	6.77055e-12
AT1G02700	3.89624	47.3398	12.1501	3.6029	2.35127e-10	2.95023e-09
AT1G02710	0.893091	1.47188	1.64807	0.720781	0.859722	1
AT1G02720	1129.15	1476.5	1.30761	0.386937	0.00378222	0.0122769
AT1G02730	6620.65	3452.34	0.521451	-0.939396	1.68319e-10	2.17449e-09
AT1G02740	210.525	151.228	0.718341	-0.47726	0.0113219	0.0328587
AT1G02750	246.272	231.684	0.940765	-0.0880941	0.639074	1
AT1G02760	0.893091	1.12962	1.26484	0.338959	1	1
AT1G02770	24.2109	30.4196	1.25644	0.329344	0.392927	0.710687
AT1G02780	44329.8	24900.8	0.561717	-0.832085	1.69917e-10	2.19345e-09
AT1G02790	1.55976	1.87793	1.20399	0.26782	0.976063	1
AT1G02800	2661.46	1170.8	0.439911	-1.18472	2.43075e-19	1.0512e-17
AT1G02810	1138.56	951.891	0.836046	-0.258345	0.0596044	0.143141
AT1G02813	0.893091	2.70434	3.02807	1.5984	0.440021	0.778602
AT1G02816	324.989	779.95	2.39992	1.26299	7.564e-14	1.60054e-12
AT1G02820	2.63055	1.12962	0.429424	-1.21953	0.545394	0.9238
AT1G02830	0.893091	1.12962	1.26484	0.338959	1	1
AT1G02840	4500.48	3251.66	0.722515	-0.468901	0.000218964	0.000932999
AT1G02850	30.1639	958.77	31.7854	4.99029	3.2448e-19	1.3784e-17
AT1G02860	955.958	558.504	0.584235	-0.77538	4.39514e-08	3.74741e-07
AT1G02870	1124.17	714.573	0.635644	-0.65371	3.223e-05	0.000162905
AT1G02880	253.696	246.026	0.969769	-0.0442864	0.873659	1
AT1G02890	2738.54	2468.42	0.901363	-0.149821	0.222319	0.44485
AT1G02900	0.893091	2.33019	2.60913	1.38357	0.555739	0.933927
AT1G02910	641.111	425.934	0.664369	-0.589944	0.000132038	0.000589599
AT1G02920	0.893091	88.6447	99.256	6.63308	2.66045e-31	3.90378e-29
AT1G02930	9.69502	290.398	29.9533	4.90464	1.79342e-24	1.38535e-22
AT1G02940	1.22642	3.27886	2.67351	1.41874	0.368328	0.674434
AT1G02950	2.01576	1.12962	0.560394	-0.835486	0.746353	1
AT1G02952	1.44969	1.12962	0.779213	-0.359911	0.995642	1
AT1G02960	266.832	257.91	0.966566	-0.0490603	0.734756	1
AT1G02965	1.22642	1.12962	0.921068	-0.11862	1	1
AT1G02970	708.745	421.428	0.594612	-0.74998	5.61538e-07	3.92364e-06
AT1G02980	7.76581	43.487	5.5998	2.48537	0.000882496	0.00330268
AT1G02990	506.227	479.743	0.947684	-0.0775226	0.610967	0.999986
AT1G03000	681.758	514.593	0.754803	-0.405829	0.005787	0.0180351
AT1G03010	0.893091	1.12962	1.26484	0.338959	1	1
AT1G03020	0.893091	1.12962	1.26484	0.338959	1	1
AT1G03022	0.893091	1.12962	1.26484	0.338959	1	1
AT1G03030	721.912	506.722	0.701917	-0.510628	0.000528161	0.00207255
AT1G03040	1606.3	1296.46	0.80711	-0.309162	0.018313	0.050233
AT1G03050	1.456	1.81414	1.24597	0.317273	0.971154	1
AT1G03055	14.2109	3.42791	0.241217	-2.0516	0.00667904	0.0205381
AT1G03060	2114.84	1897.6	0.89728	-0.156371	0.206828	0.41864
AT1G03070	7.45914	67.6741	9.07265	3.18152	0.00392564	0.0127019
AT1G03080	458.068	1145.52	2.50076	1.32236	3.15038e-20	1.50582e-18
AT1G03090	568.68	504.446	0.887047	-0.172917	0.24956	0.49002
AT1G03100	233.477	105.157	0.450394	-1.15074	9.14622e-09	8.8111e-08
AT1G03103	1.17139	8.24244	7.03645	2.81485	0.0124994	0.0358335
AT1G03106	12.681	312.188	24.6186	4.62168	1.09087e-61	1.35761e-58
AT1G03110	1353.66	617.413	0.456107	-1.13256	7.03138e-09	6.89432e-08
AT1G03120	232.271	905.839	3.89992	1.96344	5.82463e-17	1.89834e-15
AT1G03130	7911.25	6371.72	0.805401	-0.312222	0.0464882	0.11509
AT1G03140	1903.23	1399.78	0.735477	-0.443247	0.000786935	0.00297576
AT1G03150	253.187	144.653	0.571329	-0.807607	1.74923e-05	9.33423e-05
AT1G03160	1435.04	718.224	0.500492	-0.998581	4.68893e-13	8.89653e-12
AT1G03170	16.6715	2.49866	0.149876	-2.73816	0.00061957	0.00239544
AT1G03180	210.175	71.9193	0.342187	-1.54714	1.00415e-12	1.81601e-11
AT1G03190	479.115	376.224	0.785248	-0.34878	0.0252591	0.0668313
AT1G03200	2.01891	1.91698	0.949511	-0.074743	1	1
AT1G03210	1552.57	1809.23	1.16531	0.220716	0.09756	0.219513
AT1G03220	2354.28	3635.53	1.54422	0.626877	1.38434e-06	9.04982e-06
AT1G03230	2435.32	3393.13	1.3933	0.478507	0.00332246	0.0109292
AT1G03240	3.41673	1.12962	0.330614	-1.59678	0.335147	0.624362
AT1G03250	587.724	370.781	0.630876	-0.664571	1.60299e-05	8.61405e-05
AT1G03260	257.198	237.634	0.923934	-0.114138	0.498388	0.856571
AT1G03270	297.767	286.172	0.961059	-0.057303	0.741771	1
AT1G03280	936.571	688.159	0.734765	-0.444646	0.00138981	0.00498085
AT1G03290	343.34	100.679	0.293234	-1.76988	9.99858e-21	5.06745e-19
AT1G03300	188.741	85.2973	0.451928	-1.14584	1.02511e-06	6.83445e-06
AT1G03310	676.585	444.662	0.657216	-0.605561	4.80101e-05	0.000234516
AT1G03320	2.40412	1.87793	0.781128	-0.35637	0.941537	1
AT1G03330	839.158	493.668	0.58829	-0.765401	1.0116e-07	8.05491e-07
AT1G03340	4.96703	1.81414	0.365237	-1.4531	0.278608	0.535234
AT1G03350	1244.97	868.638	0.697718	-0.519285	0.000154872	0.000681778
AT1G03360	1266.42	711.162	0.561555	-0.832501	3.26414e-09	3.38838e-08
AT1G03365	882.488	546.653	0.619445	-0.690951	5.13472e-05	0.000249367
AT1G03370	560.866	505.688	0.901621	-0.149407	0.292604	0.557436
AT1G03380	305.495	300.585	0.983927	-0.0233763	0.924465	1
AT1G03390	5.17454	3.38886	0.654911	-0.610629	0.643993	1
AT1G03400	7.30981	10.0122	1.36969	0.453855	0.551903	0.931959
AT1G03410	1270.28	1077.02	0.847856	-0.238109	0.06723	0.158899
AT1G03420	1134.31	1031.03	0.908956	-0.137717	0.277359	0.533354
AT1G03430	169.458	170.061	1.00356	0.00512264	0.974993	1
AT1G03440	355.006	362.309	1.02057	0.0293769	0.78536	1
AT1G03445	41.4751	15.6481	0.377288	-1.40626	0.00188964	0.00657576
AT1G03457	1968.85	1018.05	0.51708	-0.95154	1.02052e-12	1.84066e-11
AT1G03470	1136.26	630.004	0.554455	-0.850857	1.4094e-09	1.5558e-08
AT1G03475	5231.1	2634.95	0.503709	-0.989338	5.85389e-15	1.44528e-13
AT1G03490	0.893091	1.81414	2.0313	1.02241	0.69626	1
AT1G03495	169.635	77.037	0.454134	-1.13881	3.63376e-05	0.000181652
AT1G03502	2.90254	3.66017	1.26102	0.334595	0.857369	1
AT1G03506	1.17139	1.12962	0.96434	-0.0523867	1	1
AT1G03510	118.421	97.6135	0.824291	-0.278774	0.25781	0.503951
AT1G03515	1.17139	1.12962	0.96434	-0.0523867	1	1
AT1G03520	251.589	251.7	1.00044	0.000638025	0.960197	1
AT1G03530	2052.1	1168.5	0.569415	-0.812447	9.85518e-05	0.000450733
AT1G03540	179.546	117.994	0.657181	-0.605638	0.00396062	0.0128028
AT1G03545	104.748	71.5046	0.682634	-0.550815	0.028818	0.0751819
AT1G03550	147.357	88.7894	0.602547	-0.730855	0.00136476	0.00490047
AT1G03560	360.955	234.659	0.650106	-0.621252	0.000268458	0.0011238
AT1G03570	1.17455	1.12962	0.96175	-0.0562659	1	1
AT1G03580	7.97963	15.3821	1.92767	0.946855	0.153859	0.325114
AT1G03590	559.424	811.228	1.45011	0.536165	0.000174853	0.000761952
AT1G03600	4011.21	4631.26	1.15458	0.207366	0.148753	0.315814
AT1G03610	467.795	575.289	1.22979	0.298409	0.0709967	0.166664
AT1G03620	1.17139	1.47188	1.25652	0.329435	1	1
AT1G03630	2047.41	712.819	0.348157	-1.52219	2.01986e-11	2.99786e-10
AT1G03640	0.893091	1.12962	1.26484	0.338959	1	1
AT1G03650	130.557	75.8238	0.580773	-0.783954	0.00813018	0.0244838
AT1G03660	12.6133	14.2224	1.12757	0.173215	0.818954	1
AT1G03670	8.27369	3.8268	0.462527	-1.11239	0.194835	0.397985
AT1G03680	3398.66	3092.51	0.909921	-0.136187	0.272846	0.526754
AT1G03687	863.636	481.432	0.557448	-0.843091	6.16557e-09	6.09878e-08
AT1G03700	2.50788	3.42791	1.36686	0.450863	0.779701	1
AT1G03710	35.1215	15.6799	0.446449	-1.16343	0.00724723	0.0220901
AT1G03720	0.893091	1.12962	1.26484	0.338959	1	1
AT1G03730	367.944	485.66	1.31993	0.400462	0.00922707	0.0273991
AT1G03740	393.779	463.729	1.17764	0.235894	0.135107	0.290329
AT1G03743	1.22642	1.54283	1.25799	0.331118	1	1
AT1G03746	1.50788	1.12962	0.749145	-0.416683	0.993436	1
AT1G03750	276.207	172.508	0.624562	-0.679084	0.000157944	0.000694574
AT1G03760	437.94	314.906	0.71906	-0.475815	0.00303269	0.0100646
AT1G03770	407.167	317.593	0.780005	-0.358445	0.0301076	0.0782365
AT1G03780	2655.15	1358.4	0.511609	-0.966888	1.49103e-13	3.01816e-12
AT1G03790	0.893091	39.9305	44.7105	5.48254	2.77415e-15	7.14855e-14
AT1G03800	23.3525	22.7752	0.97528	-0.0361114	0.917422	1
AT1G03810	1.17139	1.12962	0.96434	-0.0523867	1	1
AT1G03820	2.29722	8.2496	3.59113	1.84444	0.0679973	0.160509
AT1G03830	1317	928.707	0.705166	-0.503965	0.000205774	0.000882392
AT1G03840	236.794	157.101	0.663452	-0.591937	0.00187893	0.00654514
AT1G03850	4.70134	7.76361	1.65136	0.723655	0.520405	0.888594
AT1G03860	3443.08	1705.8	0.49543	-1.01325	3.94957e-15	9.93364e-14
AT1G03870	0.893091	1.12962	1.26484	0.338959	1	1
AT1G03880	98.6615	27930.4	283.093	8.14513	5.72241e-25	4.62222e-23
AT1G03890	0.893091	237.212	265.607	8.05315	6.81901e-13	1.26555e-11
AT1G03900	1253.53	1226.97	0.978812	-0.0308958	0.794642	1
AT1G03905	75.8093	251.359	3.31568	1.72931	3.81286e-17	1.25978e-15
AT1G03910	2060.88	1197.49	0.581058	-0.783247	3.7032e-09	3.81702e-08
AT1G03920	17.9168	9.37206	0.523087	-0.934878	0.116889	0.256446
AT1G03930	424.794	451.734	1.06342	0.0887095	0.571233	0.947823
AT1G03935	2.11952	3.27886	1.54699	0.629461	0.674841	1
AT1G03940	209.326	78.7694	0.3763	-1.41005	4.83393e-11	6.75566e-10
AT1G03950	23.5018	41.3703	1.7603	0.815822	0.028138	0.0735792
AT1G03960	312.939	231.167	0.738697	-0.436946	0.0116377	0.0336677
AT1G03970	656.513	599.078	0.912515	-0.132079	0.390597	0.707652
AT1G03980	478.266	380.429	0.795435	-0.330184	0.0342468	0.0877238
AT1G03982	12.4545	2.70434	0.217137	-2.20332	0.00750825	0.0227803
AT1G03990	892.271	483.096	0.541422	-0.885174	1.05338e-09	1.18778e-08
AT1G04000	2655.91	1365.01	0.513951	-0.960296	2.42181e-13	4.78691e-12
AT1G04010	187.769	114.183	0.608103	-0.717612	0.000527883	0.0020717
AT1G04020	1094.43	540.91	0.494238	-1.01672	1.40815e-12	2.49298e-11
AT1G04030	1050.8	608.266	0.578861	-0.788711	2.55223e-08	2.26758e-07
AT1G04040	137.604	94.1479	0.684197	-0.547517	0.0151514	0.0424797
AT1G04050	389.951	209.596	0.537494	-0.895679	1.19308e-07	9.35653e-07
AT1G04070	386.825	330.421	0.854186	-0.227378	0.166639	0.347617
AT1G04080	4483.52	3285.57	0.732811	-0.448488	0.000374216	0.00151865
AT1G04090	92.1569	28.4495	0.308707	-1.69569	1.14311e-07	9.00604e-07
AT1G04100	59.9552	46.8478	0.781381	-0.355901	0.24799	0.487433
AT1G04110	86.328	60.7104	0.703253	-0.507885	0.0577943	0.139332
AT1G04120	4615	8267.66	1.79147	0.841148	2.13534e-11	3.15808e-10
AT1G04130	349.536	203.936	0.58345	-0.77732	5.87495e-06	3.43949e-05
AT1G04140	2517.41	2222.97	0.88304	-0.17945	0.166612	0.347604
AT1G04150	1470.97	1164.43	0.791605	-0.337148	0.0841624	0.193092
AT1G04160	759.245	483.985	0.637455	-0.649604	6.89777e-06	3.97494e-05
AT1G04170	5368.2	3158.37	0.588348	-0.765258	1.9067e-06	1.21781e-05
AT1G04171	0.893091	1.12962	1.26484	0.338959	1	1
AT1G04180	27.8604	27.8504	0.999642	-0.00051597	0.938083	1
AT1G04190	1252.74	657.534	0.524877	-0.929948	2.36035e-11	3.46342e-10
AT1G04200	652.981	698.701	1.07002	0.0976348	0.505899	0.867839
AT1G04210	2795.64	1844.53	0.659789	-0.599923	3.00603e-06	1.84828e-05
AT1G04220	359.659	368.648	1.02499	0.0356133	0.759324	1
AT1G04230	356.439	337.45	0.946725	-0.0789823	0.641718	1
AT1G04240	14.8713	9.35449	0.62903	-0.668798	0.276119	0.53142
AT1G04250	163.304	135.095	0.827261	-0.273585	0.166055	0.346527
AT1G04260	439.529	469.011	1.06708	0.0936639	0.718824	1
AT1G04270	21838.2	13580.1	0.621851	-0.685358	1.63342e-05	8.75659e-05
AT1G04280	15.8036	52.278	3.30797	1.72595	4.83941e-06	2.87202e-05
AT1G04290	141.359	127.243	0.900144	-0.151772	0.514673	0.880373
AT1G04295	112.44	104.778	0.931859	-0.101816	0.713839	1
AT1G04300	2357.83	2394.07	1.01537	0.0220061	0.827447	1
AT1G04310	683.965	1372.35	2.00646	1.00465	5.39943e-13	1.01472e-11
AT1G04320	0.893091	1.12962	1.26484	0.338959	1	1
AT1G04330	3.56606	22.0588	6.18576	2.62895	4.63493e-05	0.000226997
AT1G04340	632.762	422.833	0.668234	-0.581576	8.90447e-05	0.000410605
AT1G04350	14.3539	23.3745	1.62843	0.703486	0.152604	0.322787
AT1G04360	103.245	154.239	1.49392	0.579106	0.0209265	0.0565296
AT1G04370	1.456	1.12962	0.775837	-0.366175	0.995399	1
AT1G04380	92.7588	31.2883	0.337308	-1.56786	1.51591e-07	1.16509e-06
AT1G04390	273.214	242.862	0.888908	-0.169894	0.324638	0.608699
AT1G04400	1063.72	745.281	0.700637	-0.513261	0.000186301	0.00080692
AT1G04410	23606.2	18826.6	0.797528	-0.326392	0.00908476	0.0270171
AT1G04420	1236.06	708.894	0.573512	-0.802105	6.21683e-09	6.14586e-08
AT1G04425	326.122	204.694	0.62766	-0.671945	8.34893e-05	0.00038722
AT1G04430	590.86	599.523	1.01466	0.0210001	0.86402	1
AT1G04440	561.173	493.322	0.87909	-0.185917	0.235443	0.466527
AT1G04445	14.4121	6.06131	0.42057	-1.24958	0.0583991	0.140638
AT1G04450	1.22642	1.95603	1.59491	0.673473	0.841506	1
AT1G04457	1.45285	1.47188	1.0131	0.0187759	1	1
AT1G04470	1.55976	1.12962	0.724228	-0.465484	0.99152	1
AT1G04480	8181.76	4875.66	0.595918	-0.746814	8.76774e-08	7.09399e-07
AT1G04490	4.57236	14.35	3.13841	1.65004	0.0190946	0.0521258
AT1G04500	1.17455	1.12962	0.96175	-0.0562659	1	1
AT1G04501	0.893091	1.12962	1.26484	0.338959	1	1
AT1G04510	2296.93	1382.01	0.601675	-0.732943	2.27999e-08	2.04299e-07
AT1G04520	2190.68	967.03	0.44143	-1.17974	1.14348e-11	1.76658e-10
AT1G04530	1007.12	644.589	0.640034	-0.643779	5.10076e-06	3.01647e-05
AT1G04540	7.08023	4.92453	0.695532	-0.523811	0.581919	0.961972
AT1G04550	1401.55	1096.41	0.782286	-0.354231	0.0180146	0.0495072
AT1G04555	56.6941	51.1093	0.901494	-0.149611	0.62696	1
AT1G04560	4.01575	1883.74	469.088	8.87371	1.834e-32	3.03577e-30
AT1G04570	270.195	277.16	1.02578	0.0367182	0.778103	1
AT1G04580	109.366	82.2368	0.751942	-0.411306	0.108827	0.241132
AT1G04590	937.924	393.397	0.419434	-1.25349	1.58907e-17	5.49341e-16
AT1G04600	121.998	73.9761	0.606371	-0.721726	0.0107151	0.0312788
AT1G04610	298.758	403.921	1.352	0.435096	0.00659769	0.0203167
AT1G04620	1054.58	740.39	0.702071	-0.510311	0.0145175	0.040883
AT1G04625	49.7176	28.705	0.577362	-0.792453	0.0234066	0.0624063
AT1G04630	1449.81	1259.08	0.868445	-0.203494	0.118214	0.258997
AT1G04635	278.414	146.055	0.524596	-0.930721	4.83786e-05	0.000236076
AT1G04640	468.7	183.294	0.391068	-1.35451	8.11881e-16	2.24533e-14
AT1G04645	13.703	54.4184	3.97127	1.9896	0.00111659	0.00408887
AT1G04650	599.017	288.625	0.481831	-1.0534	4.0027e-11	5.65596e-10
AT1G04660	127614	121922	0.955397	-0.0658283	0.662648	1
AT1G04670	0.893091	1.12962	1.26484	0.338959	1	1
AT1G04680	860.401	837.027	0.972833	-0.0397352	0.82858	1
AT1G04684	0.893091	1.12962	1.26484	0.338959	1	1
AT1G04690	4802.52	4111.33	0.856078	-0.224186	0.0704241	0.165528
AT1G04700	213.292	147.54	0.691731	-0.531716	0.00462245	0.014731
AT1G04710	812.566	630.767	0.776266	-0.365377	0.00999283	0.0294208
AT1G04720	0.893091	1.12962	1.26484	0.338959	1	1
AT1G04730	579.887	310.419	0.535311	-0.901552	7.6292e-09	7.45006e-08
AT1G04750	2047.1	1841.81	0.899717	-0.152457	0.223765	0.447264
AT1G04760	255.479	163.251	0.638999	-0.646114	0.000606867	0.00234984
AT1G04770	1542.4	592.237	0.383972	-1.38093	7.81332e-12	1.23783e-10
AT1G04778	5.64315	8.42339	1.49267	0.577899	0.533139	0.906331
AT1G04780	1197.93	775.639	0.647485	-0.627082	7.81134e-06	4.46161e-05
AT1G04790	890.435	632.697	0.710548	-0.492996	0.000600858	0.00232872
AT1G04800	19.0395	9.52622	0.500339	-0.999021	0.0951225	0.214719
AT1G04810	2263.08	1197.38	0.529093	-0.918407	2.97085e-12	4.99133e-11
AT1G04820	43789	34086.1	0.778418	-0.361382	0.00288889	0.00963117
AT1G04830	483.681	577.927	1.19485	0.256831	0.0782742	0.181116
AT1G04840	115.102	58.9437	0.5121	-0.965502	0.000160644	0.000705155
AT1G04850	1923.73	1218.11	0.633204	-0.659258	5.97e-07	4.15243e-06
AT1G04860	933.443	599.581	0.642333	-0.638606	8.78492e-06	4.9662e-05
AT1G04870	2011.81	780.407	0.387913	-1.36619	5.53233e-14	1.19471e-12
AT1G04880	176.159	43.7426	0.248313	-2.00977	2.41642e-16	7.17918e-15
AT1G04890	0.893091	1.12962	1.26484	0.338959	1	1
AT1G04900	395.157	236.435	0.598331	-0.740984	7.07691e-06	4.07329e-05
AT1G04910	499.683	397.19	0.794884	-0.331184	0.0296261	0.0771045
AT1G04920	35.8274	86.1157	2.40363	1.26521	1.062e-05	5.90135e-05
AT1G04930	220.149	158.585	0.720354	-0.473222	0.0313956	0.0811942
AT1G04940	2564.85	1421.78	0.554333	-0.851176	7.01067e-11	9.63487e-10
AT1G04945	2795.01	1573.93	0.563119	-0.828487	1.83064e-10	2.34604e-09
AT1G04950	1101.87	882.71	0.801103	-0.319941	0.0197689	0.0537438
AT1G04960	270.535	225.791	0.83461	-0.260825	0.129791	0.280367
AT1G04970	257.434	233.329	0.906367	-0.141832	0.388496	0.704606
AT1G04980	430.751	501.401	1.16401	0.219109	0.131185	0.282968
AT1G04985	554.3	423.578	0.764168	-0.388038	0.0133032	0.0378696
AT1G04990	220.059	574.66	2.61139	1.38482	2.7751e-08	2.44556e-07
AT1G05000	31.7566	44.7929	1.41051	0.496212	0.130628	0.281947
AT1G05010	28.8887	231.999	8.03079	3.00554	1.77197e-12	3.07551e-11
AT1G05020	13.3539	14.4722	1.08374	0.11602	0.854618	1
AT1G05030	141.585	96.7325	0.683212	-0.549595	0.0131588	0.037516
AT1G05040	3.70134	1.47188	0.397661	-1.33039	0.38986	0.706698
AT1G05055	656.423	371.275	0.565604	-0.822136	5.20263e-08	4.38472e-07
AT1G05060	148.889	153.244	1.02925	0.0415996	0.834235	1
AT1G05061	56.801	28.8201	0.507388	-0.978839	0.00421285	0.0135283
AT1G05065	8.31927	9.75338	1.17238	0.229444	0.790344	1
AT1G05070	547.317	533.945	0.975568	-0.0356859	0.8224	1
AT1G05080	0.893091	2.53055	2.83348	1.50257	0.444064	0.780982
AT1G05085	0.893091	1.12962	1.26484	0.338959	1	1
AT1G05090	307.17	276.78	0.901066	-0.150296	0.389164	0.705552
AT1G05100	45.0538	208.114	4.61925	2.20766	5.92631e-05	0.000283776
AT1G05120	705.953	578.946	0.820091	-0.286144	0.0473675	0.116981
AT1G05135	126.629	437.714	3.45667	1.78938	4.15334e-11	5.84669e-10
AT1G05136	0.893091	1.50377	1.68379	0.751709	0.86019	1
AT1G05140	895.699	723.738	0.808015	-0.307546	0.0240877	0.0640446
AT1G05150	2220.22	1231.79	0.554807	-0.849942	1.20745e-10	1.60303e-09
AT1G05160	395.311	545.656	1.38032	0.465002	0.00209063	0.00721615
AT1G05170	159.518	242.801	1.5221	0.606061	0.00151676	0.0053944
AT1G05180	1038.8	538.16	0.518059	-0.948811	2.16731e-11	3.19833e-10
AT1G05190	7868.74	3296.98	0.418998	-1.25499	2.3024e-23	1.57889e-21
AT1G05200	105.061	64.9749	0.618451	-0.69327	0.00695858	0.0212972
AT1G05205	465.072	340.323	0.731766	-0.450546	0.00418617	0.0134516
AT1G05210	353.55	214.923	0.607901	-0.718092	2.22943e-05	0.000116365
AT1G05220	138.03	151.469	1.09737	0.134047	0.503702	0.864536
AT1G05230	1012.09	520.915	0.514692	-0.958219	1.73291e-11	2.59604e-10
AT1G05240	5.63369	1.12962	0.200512	-2.31824	0.0888341	0.202483
AT1G05250	5.18715	2.18829	0.421868	-1.24514	0.356168	0.655742
AT1G05260	18.4184	30.8171	1.67316	0.74258	0.069963	0.164537
AT1G05270	559.603	405.252	0.724178	-0.465584	0.00229292	0.00783713
AT1G05280	22.5144	16.8024	0.746295	-0.422182	0.402935	0.725314
AT1G05290	0.893091	1.12962	1.26484	0.338959	1	1
AT1G05291	0.893091	1.12962	1.26484	0.338959	1	1
AT1G05300	7.93722	84.5003	10.6461	3.41225	3.2082e-06	1.96253e-05
AT1G05310	1.17139	1.95603	1.66984	0.739707	0.84078	1
AT1G05320	93.7163	160.928	1.71719	0.780047	0.000298141	0.00123665
AT1G05330	0.893091	1.12962	1.26484	0.338959	1	1
AT1G05340	20.9813	210.013	10.0095	3.3233	1.47182e-14	3.4633e-13
AT1G05350	1198.16	907.281	0.757229	-0.401199	0.00342452	0.0112275
AT1G05360	310.816	164.881	0.530477	-0.914638	3.16175e-07	2.30959e-06
AT1G05370	133.388	87.1326	0.653227	-0.614344	0.00787133	0.0237768
AT1G05380	1033.7	738.549	0.714471	-0.485053	0.000497947	0.00196593
AT1G05385	226.317	140.213	0.619544	-0.690722	0.00036507	0.00148476
AT1G05390	0.893091	1.12962	1.26484	0.338959	1	1
AT1G05400	27.1481	10.2375	0.377099	-1.40698	0.00492759	0.0155852
AT1G05410	1643.15	1299.85	0.791071	-0.338121	0.00847372	0.0254023
AT1G05420	96.0998	254.146	2.64461	1.40305	5.93664e-07	4.13094e-06
AT1G05430	702.56	479.787	0.682912	-0.550228	0.000158907	0.000698142
AT1G05440	573.898	395.169	0.688569	-0.538326	0.000457359	0.00181786
AT1G05450	2.0063	3.49886	1.74394	0.802349	0.675279	1
AT1G05460	1832.07	1186.04	0.64738	-0.627315	2.52041e-06	1.57213e-05
AT1G05470	668.828	538.199	0.80469	-0.313495	0.0395707	0.0997865
AT1G05490	141.586	119.086	0.841083	-0.24968	0.379231	0.690898
AT1G05500	965.955	834.51	0.863922	-0.211026	0.129598	0.280013
AT1G05510	13.9845	327.298	23.4044	4.54871	1.26087e-14	2.98575e-13
AT1G05520	1180.18	1038.2	0.879693	-0.184927	0.165748	0.345909
AT1G05530	0.893091	1.47188	1.64807	0.720781	0.859722	1
AT1G05540	1.17455	3.31076	2.81875	1.49506	0.368695	0.674922
AT1G05550	6.20291	5.99036	0.965734	-0.0503026	1	1
AT1G05560	144.003	395.502	2.74649	1.45759	1.119e-09	1.25755e-08
AT1G05562	115.204	315.648	2.73991	1.45413	8.58611e-11	1.16664e-09
AT1G05570	1507.96	712.69	0.472618	-1.08125	2.72784e-15	7.0346e-14
AT1G05575	2.56921	7.98545	3.10813	1.63605	0.111609	0.246216
AT1G05577	42.2535	22.9469	0.543077	-0.880771	0.0217742	0.0584998
AT1G05580	0.893091	1.87793	2.10273	1.07226	0.695842	1
AT1G05590	622.343	422.911	0.679546	-0.557358	0.000227865	0.00096798
AT1G05600	274.144	126.801	0.462533	-1.11237	6.26619e-09	6.19102e-08
AT1G05610	1.50788	1.95603	1.29721	0.37541	0.976803	1
AT1G05615	0.893091	1.12962	1.26484	0.338959	1	1
AT1G05620	254.122	348.398	1.37099	0.455215	0.00657474	0.0202516
AT1G05630	576.449	542.933	0.941858	-0.0864183	0.520875	0.889261
AT1G05640	267.745	128.336	0.479322	-1.06093	1.63668e-08	1.50797e-07
AT1G05650	0.893091	1.12962	1.26484	0.338959	1	1
AT1G05660	2.11636	1.12962	0.533756	-0.905748	0.740312	1
AT1G05670	294.511	162.33	0.551185	-0.859392	1.85705e-06	1.18949e-05
AT1G05675	0.893091	2.64055	2.95665	1.56396	0.441481	0.779429
AT1G05680	2.12267	135.452	63.812	5.99576	3.51928e-47	1.81931e-44
AT1G05690	2.95127	18.4252	6.24314	2.64227	0.000251725	0.00106022
AT1G05700	1.728	1.12962	0.653717	-0.613262	0.864483	1
AT1G05710	446.567	391	0.875567	-0.19171	0.215458	0.432797
AT1G05720	467.795	543.971	1.16284	0.217654	0.156331	0.329489
AT1G05730	231.495	225.105	0.972397	-0.0403829	0.852826	1
AT1G05740	5.87904	3.69207	0.628005	-0.671152	0.556802	0.933927
AT1G05750	399.37	226.262	0.566548	-0.81973	1.00172e-06	6.69313e-06
AT1G05760	19.8979	7.55077	0.379475	-1.39792	0.019764	0.053743
AT1G05770	2.12267	1.12962	0.53217	-0.910041	0.739941	1
AT1G05780	108.794	126.585	1.16353	0.218511	0.329892	0.617057
AT1G05785	95.0185	108.848	1.14554	0.196029	0.40345	0.726086
AT1G05790	324.804	255.297	0.786004	-0.347392	0.046963	0.11611
AT1G05800	1.17455	10.6137	9.03646	3.17576	0.0889192	0.202636
AT1G05805	130.621	127.814	0.978508	-0.0313448	0.931151	1
AT1G05810	13.4672	22.6634	1.68286	0.750915	0.136053	0.292101
AT1G05820	81.8184	45.4224	0.555161	-0.849021	0.0104997	0.0307192
AT1G05830	865.553	609.106	0.703719	-0.506929	0.00037633	0.00152612
AT1G05835	385.511	444.141	1.15208	0.204245	0.565434	0.941965
AT1G05840	423.82	442.546	1.04418	0.0623753	0.689102	1
AT1G05850	2171.69	3680.21	1.69463	0.760974	2.04195e-09	2.19003e-08
AT1G05860	528.296	421.9	0.798605	-0.324447	0.0399605	0.100686
AT1G05870	552.721	313.04	0.566361	-0.820207	1.45519e-07	1.1233e-06
AT1G05880	0.893091	1.12962	1.26484	0.338959	1	1
AT1G05890	894.333	840.047	0.939299	-0.0903434	0.514465	0.880151
AT1G05894	83.0938	33.8508	0.40738	-1.29555	0.000165141	0.000723193
AT1G05900	99.4446	72.2832	0.726869	-0.460232	0.0616315	0.147251
AT1G05910	3629.14	2432.87	0.670371	-0.576969	6.18343e-06	3.60534e-05
AT1G05920	13.3021	8.68039	0.65256	-0.615818	0.323829	0.607758
AT1G05925	0.893091	1.12962	1.26484	0.338959	1	1
AT1G05930	3.23903	1.50377	0.464267	-1.10697	0.518899	0.886294
AT1G05940	693.677	544.374	0.784766	-0.349666	0.0143063	0.0403423
AT1G05950	513.509	255.818	0.498176	-1.00527	4.35231e-09	4.42768e-08
AT1G05960	1162.53	799.659	0.687861	-0.53981	0.00010582	0.000481159
AT1G05970	323.79	294.69	0.910129	-0.135857	0.418787	0.748753
AT1G05980	1.17139	1.12962	0.96434	-0.0523867	1	1
AT1G05990	0.893091	1.12962	1.26484	0.338959	1	1
AT1G06000	1478.02	4921.66	3.32989	1.73548	1.42211e-10	1.86883e-09
AT1G06002	820.968	2807.37	3.41958	1.77382	1.02583e-10	1.3755e-09
AT1G06010	473.605	409.691	0.865049	-0.209147	0.200449	0.407643
AT1G06020	33.9546	2.25208	0.0663262	-3.91428	4.19073e-09	4.26977e-08
AT1G06030	4.80824	2.66529	0.554317	-0.851217	0.458524	0.801392
AT1G06040	2741.67	3355.99	1.22407	0.291682	0.228916	0.456014
AT1G06050	124.2	99.2256	0.798921	-0.323874	0.138263	0.296183
AT1G06060	314.494	222.642	0.707935	-0.49831	0.00419464	0.013475
AT1G06070	1256.25	913.873	0.727463	-0.459054	0.00101876	0.00376468
AT1G06080	5549.74	4508.72	0.81242	-0.299703	0.106117	0.236079
AT1G06090	0.893091	1.12962	1.26484	0.338959	1	1
AT1G06100	4.2611	1.12962	0.265101	-1.91539	0.197863	0.403094
AT1G06110	572.199	665.211	1.16255	0.217294	0.127295	0.275603
AT1G06120	1.50788	1.54283	1.02318	0.033055	1	1
AT1G06130	468.609	529.285	1.12948	0.175661	0.247074	0.486047
AT1G06135	2.67927	7.23714	2.70116	1.43358	0.165222	0.344961
AT1G06137	1.17139	1.95603	1.66984	0.739707	0.84078	1
AT1G06140	138.316	47.4772	0.343251	-1.54266	6.39923e-08	5.30538e-07
AT1G06148	0.893091	1.12962	1.26484	0.338959	1	1
AT1G06149	397.6	318.357	0.800697	-0.320672	0.051286	0.125441
AT1G06150	655.378	510.926	0.779589	-0.359213	0.0167448	0.0463666
AT1G06160	1.22642	1.12962	0.921068	-0.11862	1	1
AT1G06170	6.98594	3.75586	0.537631	-0.895312	0.356874	0.656878
AT1G06180	480.925	442.923	0.92098	-0.118758	0.555952	0.933927
AT1G06190	5196.19	1942.47	0.373826	-1.41956	1.55099e-25	1.3295e-23
AT1G06200	1179.57	893.258	0.757274	-0.401113	0.00286612	0.00956189
AT1G06210	1445.25	1208.77	0.836377	-0.257775	0.0525625	0.128144
AT1G06220	5134.93	2848.29	0.554689	-0.850249	1.57574e-11	2.37861e-10
AT1G06225	0.893091	1.12962	1.26484	0.338959	1	1
AT1G06230	2999.84	2199.31	0.733144	-0.447832	0.000525174	0.00206228
AT1G06240	411.05	296.991	0.722517	-0.468896	0.00378494	0.0122845
AT1G06250	212.538	101.401	0.477096	-1.06765	9.85861e-08	7.87798e-07
AT1G06260	61.4032	59.7014	0.972286	-0.0405477	0.897651	1
AT1G06265	160.713	145.505	0.905373	-0.143416	0.508331	0.871343
AT1G06270	284.47	217.062	0.76304	-0.390169	0.0265185	0.0698116
AT1G06280	2.01261	1.12962	0.561273	-0.833227	0.746546	1
AT1G06290	1403.49	1265.08	0.90138	-0.149793	0.251398	0.492909
AT1G06310	273.038	138.089	0.505752	-0.983498	1.62432e-07	1.24216e-06
AT1G06320	64.6737	40.9478	0.633145	-0.659391	0.0332643	0.0854532
AT1G06330	0.893091	2.25208	2.52167	1.33438	0.557131	0.933927
AT1G06340	1.17455	1.12962	0.96175	-0.0562659	1	1
AT1G06350	24.736	112.482	4.54729	2.18501	3.27649e-06	2.00139e-05
AT1G06360	91.6596	72.0914	0.786513	-0.346458	0.181131	0.373626
AT1G06370	94.3879	82.2455	0.871357	-0.198664	0.427908	0.762021
AT1G06380	504.904	431.217	0.854058	-0.227594	0.136054	0.292101
AT1G06390	1969.86	1509.96	0.766531	-0.383583	0.00329091	0.010836
AT1G06400	944.153	860.198	0.911079	-0.134351	0.338887	0.630422
AT1G06410	2983.62	2201.54	0.737875	-0.438552	0.000778966	0.00294662
AT1G06420	333.717	191.967	0.575239	-0.797767	5.634e-06	3.3091e-05
AT1G06430	1946.45	2466.7	1.26728	0.341736	0.0368088	0.0934812
AT1G06440	167.134	90.5432	0.541741	-0.884325	5.62493e-05	0.000270477
AT1G06450	150.755	90.9141	0.603059	-0.729629	0.000966074	0.00358855
AT1G06460	82.6095	94.0596	1.13861	0.187269	0.47769	0.82756
AT1G06470	402.302	354.469	0.881102	-0.182619	0.266386	0.518034
AT1G06475	141.593	131.388	0.92793	-0.107912	0.597349	0.981762
AT1G06480	0.893091	1.12962	1.26484	0.338959	1	1
AT1G06490	139.201	89.7996	0.645106	-0.632391	0.038668	0.0976933
AT1G06500	562.052	360.683	0.641726	-0.639971	4.00647e-05	0.00019868
AT1G06510	320.672	231.832	0.722955	-0.468022	0.00736805	0.0224096
AT1G06515	691.287	718.22	1.03896	0.0551403	0.7521	1
AT1G06520	2398.6	4048.35	1.6878	0.755143	2.45204e-09	2.59425e-08
AT1G06530	1965.82	1129.89	0.57477	-0.798944	1.95872e-09	2.1102e-08
AT1G06540	14.2894	10.0637	0.704278	-0.505783	0.41738	0.746631
AT1G06550	557.816	591.922	1.06114	0.0856177	0.604849	0.991711
AT1G06560	716.022	411.319	0.57445	-0.799746	6.69714e-08	5.52375e-07
AT1G06570	537.586	582.581	1.0837	0.115963	0.480919	0.831987
AT1G06580	133.375	113.715	0.85259	-0.230075	0.339345	0.631132
AT1G06590	803.821	468.594	0.582959	-0.778534	1.05243e-07	8.3523e-07
AT1G06610	0.893091	1.12962	1.26484	0.338959	1	1
AT1G06620	1.44969	20.956	14.4554	3.85354	0.000262321	0.00110044
AT1G06630	748.744	728.832	0.973406	-0.0388862	0.806037	1
AT1G06640	159.412	361.141	2.26546	1.1798	1.74677e-11	2.61447e-10
AT1G06645	13.9828	10.3547	0.740532	-0.433367	0.522585	0.891819
AT1G06650	68.2068	132.561	1.94352	0.958674	7.68195e-05	0.000359311
AT1G06660	791.757	493.374	0.623138	-0.682377	2.9076e-06	1.7917e-05
AT1G06670	3466.4	2230.34	0.643416	-0.636177	7.32589e-05	0.000343902
AT1G06680	20994.4	19024.8	0.906184	-0.142125	0.414229	0.741907
AT1G06690	313.745	248.879	0.793251	-0.33415	0.0486046	0.119641
AT1G06700	1556.27	1129.96	0.726072	-0.461816	0.000470071	0.00186464
AT1G06710	336.996	211.449	0.627454	-0.672419	9.0734e-05	0.000417764
AT1G06720	2322.66	1329.1	0.57223	-0.805334	7.1105e-10	8.28458e-09
AT1G06730	699.75	358.125	0.51179	-0.966375	1.10493e-10	1.47449e-09
AT1G06740	818.836	581.724	0.710428	-0.493239	0.000659882	0.00253787
AT1G06750	271.428	216.194	0.796508	-0.328239	0.0590456	0.141992
AT1G06760	9105.35	7989.7	0.877473	-0.188574	0.12028	0.262849
AT1G06770	500.012	376.822	0.753625	-0.40808	0.00809482	0.0243861
AT1G06780	308.12	283.845	0.921218	-0.118386	0.46658	0.812838
AT1G06790	693.101	479.566	0.691914	-0.531336	0.000375115	0.00152193
AT1G06800	968.149	1274.86	1.3168	0.39704	0.00285661	0.00953489
AT1G06810	5.03152	3.45981	0.687627	-0.540302	0.646253	1
AT1G06820	553.031	329.219	0.595298	-0.748315	1.58765e-06	1.02671e-05
AT1G06830	1.17139	1.12962	0.96434	-0.0523867	1	1
AT1G06840	254.793	304.19	1.19387	0.255644	0.134283	0.288817
AT1G06850	597.162	793.661	1.32905	0.410399	0.026038	0.0686811
AT1G06860	0.893091	1.12962	1.26484	0.338959	1	1
AT1G06870	661.465	723.198	1.09333	0.128727	0.348586	0.644702
AT1G06880	0.893091	1.12962	1.26484	0.338959	1	1
AT1G06890	953.449	801.611	0.840749	-0.250254	0.0712169	0.167064
AT1G06900	1528.49	718.33	0.46996	-1.08939	1.98643e-11	2.95083e-10
AT1G06910	251.317	195.662	0.778544	-0.361149	0.0375306	0.0950842
AT1G06920	4.18084	2.49866	0.597644	-0.742641	0.654447	1
AT1G06923	0.893091	2.70434	3.02807	1.5984	0.440021	0.778602
AT1G06925	0.893091	2.70434	3.02807	1.5984	0.440021	0.778602
AT1G06930	6.14157	5.27395	0.858729	-0.219725	0.853601	1
AT1G06950	14885.4	4980.69	0.334602	-1.57948	4.22593e-36	9.46665e-34
AT1G06960	679.799	445.191	0.654886	-0.610684	0.000692419	0.00265177
AT1G06970	79.2492	32.8117	0.414032	-1.27219	0.000665353	0.0025554
AT1G06980	60.2745	101.117	1.67762	0.746413	0.00484305	0.0153496
AT1G06990	6.53625	10.5088	1.60778	0.68507	0.367038	0.672623
AT1G07000	155.816	184.469	1.18389	0.243538	0.191502	0.392106
AT1G07010	467.265	478.498	1.02404	0.0342718	0.874439	1
AT1G07020	504.378	401.348	0.795728	-0.329653	0.0325004	0.0836906
AT1G07025	4.59443	2.63339	0.573171	-0.802962	0.517174	0.883841
AT1G07030	928.543	899.066	0.968255	-0.0465415	0.671109	1
AT1G07040	1290.3	1860.9	1.44222	0.528295	6.72378e-05	0.000318036
AT1G07050	2.29406	1.12962	0.492411	-1.02207	0.641663	1
AT1G07051	0.893091	1.12962	1.26484	0.338959	1	1
AT1G07060	3.52049	2.70434	0.768173	-0.380497	0.813163	1
AT1G07070	1013.96	445.931	0.439792	-1.18511	7.69237e-15	1.86224e-13
AT1G07080	1642.39	2294.11	1.39681	0.482132	0.000241933	0.00102347
AT1G07090	8.51418	25.4795	2.9926	1.5814	0.00165239	0.00583293
AT1G07100	0.893091	1.12962	1.26484	0.338959	1	1
AT1G07110	1166.49	806.406	0.691313	-0.532589	8.68518e-05	0.00040143
AT1G07119	111.909	90.5393	0.809047	-0.305705	0.192911	0.394643
AT1G07120	113.316	103.559	0.913899	-0.129894	0.549498	0.928644
AT1G07128	206.332	306.701	1.48644	0.571865	0.00110085	0.00403872
AT1G07130	230.688	334.524	1.45011	0.536165	0.00177471	0.00621621
AT1G07135	2555.44	4408.41	1.72511	0.786688	0.012107	0.0348573
AT1G07140	5386.82	3432.17	0.637141	-0.650315	2.42404e-07	1.80325e-06
AT1G07150	126.992	589.078	4.63871	2.21372	1.49585e-12	2.62884e-11
AT1G07160	4.34908	24.5114	5.636	2.49467	0.00106497	0.00392123
AT1G07170	800.643	643.076	0.8032	-0.316169	0.0262072	0.0690841
AT1G07175	0.893091	1.12962	1.26484	0.338959	1	1
AT1G07180	27.0254	70.1663	2.5963	1.37646	8.55714e-05	0.000396111
AT1G07190	0.893091	1.12962	1.26484	0.338959	1	1
AT1G07200	441.984	451.03	1.02047	0.0292294	0.878637	1
AT1G07210	2186.91	1329.9	0.608121	-0.717571	3.35365e-08	2.927e-07
AT1G07220	356.789	325.737	0.912968	-0.131364	0.449964	0.78954
AT1G07230	538.126	588.982	1.0945	0.130278	0.37706	0.687949
AT1G07240	51.0366	140.177	2.74661	1.45765	0.011687	0.0337898
AT1G07250	698.069	834.208	1.19502	0.257037	0.114748	0.252423
AT1G07260	252.627	347.472	1.37543	0.459887	0.00615169	0.0190656
AT1G07270	86.8485	42.2832	0.486861	-1.03842	0.000275411	0.00115032
AT1G07280	20.1888	261.708	12.963	3.69633	9.89183e-37	2.32437e-34
AT1G07290	54.087	29.6699	0.548558	-0.866285	0.0324543	0.0836038
AT1G07300	130.036	77.5995	0.596753	-0.744794	0.00155902	0.0055324
AT1G07310	1584.59	2547.01	1.60736	0.684695	1.11262e-07	8.78229e-07
AT1G07320	12427.3	7198.54	0.579251	-0.78774	1.58865e-10	2.06187e-09
AT1G07330	33.1814	8.27434	0.249367	-2.00366	0.00301189	0.0100085
AT1G07340	0.893091	1.12962	1.26484	0.338959	1	1
AT1G07350	2126.52	2992.4	1.40718	0.492809	0.0577352	0.139227
AT1G07360	2870.26	2098.39	0.73108	-0.451899	0.000389239	0.00157278
AT1G07370	3045.78	1196.92	0.392975	-1.34749	2.54217e-12	4.3186e-11
AT1G07380	685.155	727.416	1.06168	0.0863502	0.541567	0.918289
AT1G07390	118.956	22.8052	0.191712	-2.38299	4.51413e-16	1.29203e-14
AT1G07400	547.257	2562.76	4.68291	2.22741	0.000326355	0.00134143
AT1G07410	29.4955	97.3532	3.30061	1.72273	1.41644e-09	1.56306e-08
AT1G07420	1029.95	1393.16	1.35265	0.435786	0.00100964	0.0037347
AT1G07430	7.80824	12.6068	1.61455	0.69113	0.324353	0.608415
AT1G07440	163.573	143.021	0.87436	-0.193701	0.394732	0.713222
AT1G07450	26.7755	45.3498	1.6937	0.760182	0.0689212	0.16245
AT1G07460	0.893091	1.12962	1.26484	0.338959	1	1
AT1G07470	1055.26	836.763	0.792945	-0.334707	0.0141301	0.0399126
AT1G07473	55.6359	11.9026	0.213938	-2.22474	3.02248e-08	2.65382e-07
AT1G07476	17.4672	10.7536	0.615646	-0.699828	0.220104	0.441074
AT1G07480	917.604	735.248	0.80127	-0.31964	0.0241654	0.0642307
AT1G07485	107.114	130.984	1.22284	0.290236	0.224697	0.448887
AT1G07490	123.297	148.965	1.20818	0.27284	0.267115	0.51921
AT1G07500	44.6339	461.256	10.3342	3.36936	4.94143e-10	5.91533e-09
AT1G07510	1710.97	1641.72	0.959523	-0.0596105	0.635967	1
AT1G07520	1914.41	1578.66	0.824619	-0.278201	0.19202	0.393022
AT1G07530	1824.44	1949.97	1.06881	0.095999	0.450685	0.79064
AT1G07540	3.79879	3.45981	0.910766	-0.134847	0.959998	1
AT1G07550	0.893091	1.12962	1.26484	0.338959	1	1
AT1G07560	2.29722	2.22019	0.966469	-0.0492043	1	1
AT1G07570	1513.2	1615.22	1.06742	0.0941284	0.502821	0.863175
AT1G07580	0.893091	1.12962	1.26484	0.338959	1	1
AT1G07590	263.476	253.373	0.961654	-0.0564109	0.69993	1
AT1G07600	12.6385	50.6436	4.00708	2.00255	1.77534e-05	9.46304e-05
AT1G07610	0.893091	1.91698	2.14646	1.10196	0.695587	1
AT1G07615	693.047	334.595	0.482788	-1.05054	6.69675e-12	1.07052e-10
AT1G07620	2.11636	5.33774	2.52213	1.33464	0.272404	0.526028
AT1G07630	639.234	759.615	1.18832	0.248924	0.0846385	0.194065
AT1G07640	60.1343	82.4609	1.37128	0.455521	0.0894126	0.203677
AT1G07645	0.893091	22.0803	24.7234	4.62781	3.24211e-05	0.000163748
AT1G07650	352.983	480.396	1.36096	0.444626	0.00339433	0.0111404
AT1G07660	1689.64	1454.86	0.861046	-0.215838	0.10383	0.231744
AT1G07670	3891.45	3684.14	0.946728	-0.0789776	0.571146	0.947823
AT1G07680	0.893091	1.81414	2.0313	1.02241	0.69626	1
AT1G07690	0.893091	1.84603	2.06702	1.04755	0.696051	1
AT1G07700	439.527	520.361	1.18391	0.243563	0.129348	0.279543
AT1G07702	27.6592	20.7905	0.751669	-0.41183	0.345077	0.640264
AT1G07705	1145.45	588.125	0.513443	-0.961725	8.79418e-12	1.38344e-10
AT1G07710	175.231	79.2568	0.452298	-1.14466	1.74139e-07	1.32685e-06
AT1G07720	10.3901	79.0203	7.60537	2.92702	1.81862e-12	3.14833e-11
AT1G07725	388.173	313.293	0.807096	-0.309188	0.0661778	0.156665
AT1G07728	391.856	316.34	0.807286	-0.308848	0.0650988	0.154405
AT1G07730	258	128.975	0.499904	-1.00028	1.51633e-07	1.16514e-06
AT1G07740	459.881	230.763	0.501788	-0.994849	1.3436e-09	1.48714e-08
AT1G07745	163.025	162.077	0.994184	-0.00841559	1	1
AT1G07747	0.893091	1.87793	2.10273	1.07226	0.695842	1
AT1G07750	1286.38	2835.66	2.20437	1.14036	1.13462e-08	1.07577e-07
AT1G07760	0.893091	1.12962	1.26484	0.338959	1	1
AT1G07770	15475.2	11465.9	0.740922	-0.432606	0.00866855	0.0259077
AT1G07780	692.546	484.215	0.699181	-0.516262	0.000383393	0.00155214
AT1G07790	5169.57	2888.86	0.55882	-0.839544	1.48186e-07	1.14075e-06
AT1G07795	2.34909	5.77036	2.45642	1.29656	0.236144	0.467639
AT1G07800	0.893091	1.95603	2.19018	1.13105	0.695334	1
AT1G07810	2105.44	1520.41	0.722133	-0.469664	0.000288796	0.001201
AT1G07820	5474.66	3706.22	0.676978	-0.562819	6.57576e-06	3.81336e-05
AT1G07830	1187.09	927.643	0.781445	-0.355784	0.00953256	0.0282065
AT1G07840	985.566	465.115	0.471926	-1.08337	4.88734e-14	1.0657e-12
AT1G07850	130.792	87.608	0.669825	-0.578145	0.0114573	0.0332087
AT1G07860	224.611	86.6041	0.385574	-1.37492	2.58788e-11	3.76605e-10
AT1G07870	2314.11	2482.43	1.07274	0.101298	0.403316	0.725961
AT1G07880	12.6322	15.2772	1.20938	0.274266	0.702137	1
AT1G07885	1.17139	1.54283	1.31709	0.397352	1	1
AT1G07890	11821.3	8490.78	0.718263	-0.477416	0.000106111	0.000482419
AT1G07900	2.01891	9.5158	4.71333	2.23675	0.019036	0.0519913
AT1G07901	45.7569	44.9893	0.983226	-0.0244054	1	1
AT1G07910	486.417	280.532	0.576731	-0.79403	6.26896e-07	4.34778e-06
AT1G07920	56330.1	30854.1	0.547737	-0.868444	8.44946e-07	5.72648e-06
AT1G07930	49351.9	28448.5	0.576442	-0.794752	1.38289e-06	9.04575e-06
AT1G07940	51979.5	29262.3	0.562959	-0.828898	5.97178e-06	3.4898e-05
AT1G07950	481.159	261.621	0.543731	-0.879035	4.47678e-06	2.67002e-05
AT1G07960	638.514	475.289	0.744368	-0.425912	0.00436065	0.0139655
AT1G07970	1386.88	876.401	0.631924	-0.662177	1.27875e-05	6.99812e-05
AT1G07980	494.554	502.642	1.01635	0.0234028	0.845199	1
AT1G07985	10.736	649.405	60.4885	5.91859	1.66274e-32	2.77967e-30
AT1G07990	1138.37	966.058	0.848632	-0.236789	0.0841956	0.193155
AT1G08000	1071.83	767.575	0.716137	-0.481693	0.00189309	0.00658643
AT1G08005	5.9183	3.75586	0.634617	-0.656041	0.553691	0.933927
AT1G08010	1455.88	1303.21	0.895135	-0.159823	0.237402	0.469577
AT1G08030	403.195	300.084	0.744265	-0.426112	0.00934341	0.0277054
AT1G08032	0.893091	1.12962	1.26484	0.338959	1	1
AT1G08035	14.7486	7.86829	0.533494	-0.906456	0.148729	0.315783
AT1G08040	410.751	421.595	1.0264	0.0375929	0.829804	1
AT1G08050	46.3289	77.7795	1.67885	0.747476	0.0764511	0.177423
AT1G08060	1409.27	1412.62	1.00237	0.00342072	0.96669	1
AT1G08065	0.893091	1.12962	1.26484	0.338959	1	1
AT1G08070	238.083	93.5839	0.393073	-1.34713	2.80564e-11	4.05659e-10
AT1G08080	0.893091	1.54283	1.72751	0.788698	0.860751	1
AT1G08090	1.456	1.12962	0.775837	-0.366175	0.995399	1
AT1G08100	1.17455	1.12962	0.96175	-0.0562659	1	1
AT1G08105	7.32243	2.22019	0.303204	-1.72164	0.108501	0.240459
AT1G08110	1583.83	1418.79	0.895797	-0.158757	0.238503	0.471561
AT1G08115	3.23588	1.12962	0.349093	-1.51832	0.390874	0.707889
AT1G08120	19.5632	9.02449	0.4613	-1.11622	0.0600306	0.143953
AT1G08125	698.727	419.748	0.600732	-0.735206	6.31629e-07	4.37158e-06
AT1G08130	2168.96	1284.02	0.591997	-0.756337	8.40199e-09	8.13848e-08
AT1G08135	0.893091	1.12962	1.26484	0.338959	1	1
AT1G08140	0.893091	2.25208	2.52167	1.33438	0.557131	0.933927
AT1G08150	0.893091	1.12962	1.26484	0.338959	1	1
AT1G08160	0.893091	1.12962	1.26484	0.338959	1	1
AT1G08165	0.893091	1.12962	1.26484	0.338959	1	1
AT1G08170	5.96704	2.18829	0.36673	-1.44721	0.348613	0.644702
AT1G08180	55.8182	41.6064	0.745392	-0.423929	0.209333	0.422619
AT1G08190	1527.18	921.871	0.603644	-0.72823	6.44396e-08	5.33588e-07
AT1G08200	3032.6	3466.12	1.14295	0.192764	0.132255	0.285075
AT1G08210	678.371	422.984	0.623528	-0.681473	6.38747e-06	3.71271e-05
AT1G08220	394.175	318.71	0.80855	-0.306591	0.051704	0.126317
AT1G08230	13.626	38.8436	2.85071	1.51132	0.000283802	0.00118214
AT1G08240	0.893091	1.12962	1.26484	0.338959	1	1
AT1G08250	93.1835	175.792	1.88651	0.915721	4.08572e-05	0.000202311
AT1G08260	1555.34	1491.69	0.959076	-0.0602836	0.693934	1
AT1G08270	297.107	231.716	0.779909	-0.358622	0.0473061	0.116855
AT1G08280	155.175	130.921	0.843699	-0.245199	0.207031	0.4189
AT1G08290	0.893091	14.2933	16.0043	4.00039	3.67035e-05	0.000183283
AT1G08300	123.827	133.21	1.07578	0.105378	0.611907	1
AT1G08310	24.8131	23.0056	0.927157	-0.109114	0.811381	1
AT1G08315	113.52	223.063	1.96496	0.9745	1.13288e-06	7.51569e-06
AT1G08320	4.41042	11.6632	2.64446	1.40297	0.0726273	0.169757
AT1G08340	5.08655	15.3962	3.02684	1.59781	0.015633	0.0436802
AT1G08350	384.929	283.376	0.736178	-0.441873	0.007506	0.0227768
AT1G08360	15924.6	10468.1	0.657355	-0.605254	6.43844e-06	3.7386e-05
AT1G08370	1813.98	1330.08	0.733241	-0.447641	0.000745662	0.00283532
AT1G08380	7275.26	9824.46	1.35039	0.433379	0.000575759	0.00224301
AT1G08390	204.185	142.434	0.697576	-0.519578	0.00929349	0.0275792
AT1G08400	150.879	83.8947	0.556039	-0.846741	0.000191067	0.000825435
AT1G08410	1328.98	638.049	0.480105	-1.05858	2.67582e-12	4.51824e-11
AT1G08420	1365.74	1247.61	0.913507	-0.130512	0.335881	0.625486
AT1G08430	11.4262	205.24	17.9622	4.16689	1.48186e-17	5.14397e-16
AT1G08440	1.22642	1.47188	1.20014	0.263202	1	1
AT1G08450	804.619	424.922	0.528104	-0.921107	2.96968e-10	3.67e-09
AT1G08460	556.2	464.995	0.836021	-0.258388	0.099638	0.22353
AT1G08465	533.853	344.898	0.646054	-0.630272	5.1137e-05	0.000248418
AT1G08470	499.446	351.118	0.703014	-0.508374	0.00104801	0.00386302
AT1G08480	1733.21	1350.73	0.779323	-0.359706	0.0053719	0.0168587
AT1G08490	1068.17	667.991	0.625359	-0.677243	1.2603e-06	8.30363e-06
AT1G08500	200.532	125.205	0.624364	-0.679541	0.000774187	0.002932
AT1G08510	1491.72	1000.68	0.670824	-0.575994	2.35384e-05	0.000122304
AT1G08520	5307.4	2502.41	0.471494	-1.08469	1.38368e-17	4.81807e-16
AT1G08530	315.417	266.469	0.844813	-0.243295	0.147902	0.314445
AT1G08540	2107.75	572.329	0.271535	-1.88079	4.28135e-42	1.5469e-39
AT1G08550	518.451	274.157	0.528801	-0.919202	6.54504e-09	6.4419e-08
AT1G08560	8054.91	3954.75	0.490973	-1.02628	2.07129e-16	6.2421e-15
AT1G08570	1184.77	1134.99	0.957987	-0.0619223	0.659791	1
AT1G08580	1318.27	617.44	0.468371	-1.09428	1.90676e-08	1.73305e-07
AT1G08590	255.748	188.37	0.736543	-0.441158	0.0149734	0.042019
AT1G08592	142.932	116.358	0.814076	-0.296764	0.15915	0.334276
AT1G08600	1823.24	1638.51	0.898682	-0.154118	0.24068	0.475417
AT1G08610	770.751	380.339	0.493465	-1.01898	1.96672e-07	1.48741e-06
AT1G08620	1230.43	1097.16	0.891691	-0.165384	0.207759	0.419968
AT1G08630	2823.91	3860.13	1.36694	0.450955	0.00029906	0.00123985
AT1G08640	2315.58	1119.47	0.483454	-1.04855	1.67496e-15	4.45621e-14
AT1G08650	7081.27	2346.46	0.331361	-1.59353	2.03053e-19	8.88409e-18
AT1G08660	787.351	802.948	1.01981	0.0283	0.910566	1
AT1G08670	1.44969	4.38375	3.02391	1.59642	0.250674	0.491786
AT1G08680	1370.63	1170.97	0.854331	-0.227132	0.0968346	0.2181
AT1G08695	0.893091	1.12962	1.26484	0.338959	1	1
AT1G08700	2546.35	2717.57	1.06724	0.0938903	0.473154	0.821225
AT1G08710	273.585	160.108	0.585221	-0.772946	1.90994e-05	0.000101275
AT1G08720	836.087	845.061	1.01073	0.0154034	0.937036	1
AT1G08730	44.8873	25.2575	0.562687	-0.829595	0.0284515	0.0743008
AT1G08735	0.893091	1.12962	1.26484	0.338959	1	1
AT1G08740	0.893091	1.50377	1.68379	0.751709	0.86019	1
AT1G08750	329.742	243.031	0.737033	-0.440199	0.0095217	0.0281793
AT1G08760	902.277	560.267	0.620947	-0.687457	1.96226e-06	1.25139e-05
AT1G08770	248.376	282.604	1.13781	0.186257	0.551346	0.93122
AT1G08780	874.706	579.32	0.662302	-0.594439	2.64087e-05	0.000135624
AT1G08790	0.893091	1.12962	1.26484	0.338959	1	1
AT1G08800	70.2773	57.2804	0.815063	-0.295016	0.442155	0.77991
AT1G08810	3.8051	4.18338	1.09942	0.136737	1	1
AT1G08820	796.749	648.368	0.813767	-0.297312	0.0321164	0.0828861
AT1G08830	873.92	946.467	1.08301	0.115052	0.635402	1
AT1G08840	571.496	323.863	0.566694	-0.819359	0.000167205	0.000731373
AT1G08845	324.12	227.103	0.700676	-0.51318	0.00273248	0.00917527
AT1G08860	330.201	282.484	0.855491	-0.225175	0.315574	0.59509
AT1G08870	0.893091	1.12962	1.26484	0.338959	1	1
AT1G08880	3760.16	3320.61	0.883105	-0.179344	0.141755	0.302833
AT1G08890	4.96703	8.21771	1.65445	0.726354	0.419542	0.749625
AT1G08900	15.3602	17.7298	1.15427	0.206978	0.843603	1
AT1G08910	4965.58	1930.61	0.388799	-1.3629	6.22284e-26	5.62096e-24
AT1G08920	9.70447	22.0835	2.2756	1.18625	0.0283375	0.0740202
AT1G08930	134.392	159.991	1.19047	0.251537	0.463391	0.80833
AT1G08940	31.1513	65.7539	2.11079	1.07779	0.000482574	0.00190995
AT1G08950	1.17455	1.54283	1.31355	0.393473	1	1
AT1G08960	394.322	296.876	0.752877	-0.409514	0.0116398	0.0336709
AT1G08970	2396.78	2826.05	1.17911	0.237695	0.0663335	0.156979
AT1G08980	537.554	473.911	0.881606	-0.181793	0.290176	0.553485
AT1G08985	2.11636	34.9485	16.5135	4.04557	5.16768e-06	3.0539e-05
AT1G08990	1.44969	1.95603	1.34927	0.432183	0.97515	1
AT1G09000	301.684	135.985	0.450752	-1.1496	6.86964e-10	8.01227e-09
AT1G09010	2281.33	1680.72	0.736725	-0.440801	0.000629211	0.00242992
AT1G09020	1642.46	1248.89	0.760377	-0.395213	0.00275394	0.00923624
AT1G09026	0.893091	1.12962	1.26484	0.338959	1	1
AT1G09030	0.893091	1.12962	1.26484	0.338959	1	1
AT1G09040	208.019	110.341	0.530435	-0.914753	7.93531e-06	4.52626e-05
AT1G09050	167.477	91.306	0.545187	-0.875177	4.30195e-05	0.000211956
AT1G09060	1635.29	1395.26	0.853217	-0.229016	0.0928339	0.210415
AT1G09070	14186.9	20406.7	1.43842	0.524488	0.0135897	0.0385708
AT1G09080	8.22183	4.67979	0.569192	-0.813014	0.397802	0.717881
AT1G09090	5.4623	4.34469	0.795396	-0.330255	0.876379	1
AT1G09100	521.77	360.18	0.690304	-0.534696	0.000518715	0.0020393
AT1G09110	1.17139	1.12962	0.96434	-0.0523867	1	1
AT1G09130	5278.64	3515.61	0.666006	-0.586393	3.00902e-06	1.84979e-05
AT1G09140	867.291	1183.25	1.3643	0.448165	0.0184379	0.0505466
AT1G09150	1273.39	867.424	0.681193	-0.553865	4.4623e-05	0.00021931
AT1G09155	2.96073	5.03637	1.70106	0.766432	0.486043	0.838528
AT1G09157	74.9663	8.53133	0.113802	-3.1354	3.55436e-14	7.97287e-13
AT1G09160	1497.08	1149.94	0.768122	-0.380593	0.00460875	0.0146971
AT1G09170	0.893091	1.81414	2.0313	1.02241	0.69626	1
AT1G09176	2.57552	2.29114	0.889583	-0.1688	0.975863	1
AT1G09180	120.659	15.866	0.131495	-2.92692	1.20391e-20	6.0469e-19
AT1G09190	674.397	210.16	0.311626	-1.68211	3.60956e-17	1.19496e-15
AT1G09195	155.437	105.152	0.676493	-0.563854	0.00770744	0.0233328
AT1G09200	8663.03	5984.95	0.690861	-0.533532	0.000117277	0.000529016
AT1G09210	3859.12	3228.88	0.836687	-0.257241	0.0448509	0.11147
AT1G09220	116.156	58.364	0.502464	-0.992908	0.000425664	0.00170418
AT1G09230	460.447	324.891	0.705599	-0.50308	0.00132058	0.0047581
AT1G09240	0.893091	1.12962	1.26484	0.338959	1	1
AT1G09245	0.893091	1.12962	1.26484	0.338959	1	1
AT1G09250	316.257	417.643	1.32058	0.401174	0.0143733	0.0405108
AT1G09260	0.893091	1.12962	1.26484	0.338959	1	1
AT1G09270	1593.68	1257.31	0.788932	-0.342027	0.00896219	0.0266951
AT1G09280	682.615	451.835	0.661918	-0.595275	4.9975e-05	0.000243195
AT1G09290	677.33	456.854	0.674493	-0.568126	0.000126598	0.000567647
AT1G09300	508.223	293.462	0.577429	-0.792285	5.71771e-07	3.98934e-06
AT1G09310	236.688	689.432	2.91283	1.54242	3.48385e-05	0.000174775
AT1G09320	557.229	300.497	0.53927	-0.89092	2.05661e-07	1.55051e-06
AT1G09330	691.001	605.474	0.876228	-0.190622	0.174813	0.362015
AT1G09340	754.806	564.069	0.747304	-0.420233	0.0154437	0.0432125
AT1G09350	1.17139	1.12962	0.96434	-0.0523867	1	1
AT1G09360	0.893091	1.12962	1.26484	0.338959	1	1
AT1G09370	7.48436	12.3639	1.65196	0.72418	0.371425	0.678995
AT1G09380	142.673	119.681	0.838851	-0.253513	0.553633	0.933927
AT1G09390	326.46	370.416	1.13465	0.182242	0.262944	0.512318
AT1G09400	30.7489	21.4127	0.696373	-0.522067	0.33303	0.621373
AT1G09410	105.809	46.9703	0.443914	-1.17165	8.45759e-06	4.79528e-05
AT1G09415	244.402	164.158	0.671674	-0.574167	0.00238425	0.00811544
AT1G09420	2931.66	2344	0.799549	-0.322742	0.0105073	0.0307389
AT1G09421	1147.44	1019.61	0.888601	-0.170392	0.206187	0.417493
AT1G09430	928.34	1064.77	1.14696	0.197816	0.175444	0.363166
AT1G09440	8.62595	4.75074	0.55075	-0.860531	0.325304	0.609899
AT1G09450	490.222	256	0.522211	-0.937294	4.67194e-09	4.72851e-08
AT1G09460	518.92	857.945	1.65333	0.725371	2.20987e-07	1.65639e-06
AT1G09470	1030.98	688.533	0.667845	-0.582415	2.38535e-05	0.000123768
AT1G09480	122.838	92.478	0.752846	-0.409573	0.0689896	0.162554
AT1G09483	0.893091	1.12962	1.26484	0.338959	1	1
AT1G09486	35.2803	47.9989	1.3605	0.444141	0.156968	0.330602
AT1G09490	808.222	274.302	0.33939	-1.55898	2.51666e-18	9.70893e-17
AT1G09500	236.733	1168.85	4.93741	2.30375	6.9459e-14	1.47813e-12
AT1G09510	5.92146	60.0038	10.1333	3.34103	2.44024e-06	1.52581e-05
AT1G09520	1838.27	1916.28	1.04244	0.059959	0.753771	1
AT1G09530	352.293	173.755	0.493213	-1.01972	7.88251e-09	7.67957e-08
AT1G09540	10.2579	20.2479	1.97388	0.981031	0.0571917	0.138077
AT1G09550	18.7234	29.5777	1.57972	0.659667	0.115584	0.253957
AT1G09560	326.767	697.936	2.13588	1.09483	9.32928e-10	1.06193e-08
AT1G09570	1708.59	1102.34	0.645177	-0.632234	2.40045e-06	1.50317e-05
AT1G09575	74.9488	73.8584	0.98545	-0.0211449	0.988948	1
AT1G09580	886.362	814.668	0.919115	-0.121683	0.362885	0.666174
AT1G09590	16279.8	5471.9	0.336116	-1.57297	3.07061e-22	1.84577e-20
AT1G09600	236.918	96.9993	0.409422	-1.28834	2.38944e-10	2.99366e-09
AT1G09610	63.4238	29.9888	0.472832	-1.0806	0.00112435	0.00411374
AT1G09620	7587.25	4316.99	0.568979	-0.813553	4.85683e-09	4.90152e-08
AT1G09625	0.893091	1.12962	1.26484	0.338959	1	1
AT1G09630	695.198	394.199	0.567032	-0.818498	4.08663e-08	3.50661e-07
AT1G09640	11741	9159.2	0.780101	-0.358267	0.0301405	0.0783098
AT1G09645	434.804	478.006	1.09936	0.136665	0.358842	0.660076
AT1G09650	58.5745	31.3456	0.53514	-0.902012	0.00654232	0.0201647
AT1G09660	1362.73	1081.78	0.793833	-0.333092	0.0161883	0.0449963
AT1G09665	5.42303	1.95603	0.36069	-1.47117	0.203506	0.412786
AT1G09680	136.437	54.9165	0.402504	-1.31292	9.66921e-08	7.75429e-07
AT1G09690	32472	28299.3	0.871498	-0.198431	0.106987	0.2377
AT1G09700	1070.37	520.214	0.486015	-1.04093	2.97325e-13	5.8221e-12
AT1G09710	254.74	87.1738	0.342207	-1.54706	3.03538e-14	6.85449e-13
AT1G09720	5.49383	2.62624	0.478034	-1.06482	0.414732	0.742689
AT1G09730	1144.97	984.943	0.860237	-0.217193	0.102421	0.229055
AT1G09740	44.3054	30.6879	0.692644	-0.529815	0.172254	0.357686
AT1G09750	6234.02	7565.46	1.21358	0.279264	0.02426	0.0644465
AT1G09760	2199.62	1251.01	0.568741	-0.814155	1.05738e-05	5.87855e-05
AT1G09770	5252.56	4417.15	0.840953	-0.249902	0.0483066	0.11909
AT1G09780	735.362	385.957	0.524854	-0.930013	5.93302e-05	0.000284031
AT1G09790	6.80194	20.7126	3.04511	1.60649	0.00953142	0.0282056
AT1G09794	23.0679	38.5541	1.67133	0.740998	0.0559499	0.135332
AT1G09795	3247.61	2031.76	0.625616	-0.67665	1.32082e-07	1.0257e-06
AT1G09800	389.418	242.94	0.623854	-0.680719	6.0851e-05	0.000290401
AT1G09810	685.428	341.304	0.497943	-1.00595	3.12556e-11	4.48059e-10
AT1G09812	2.40097	8.8047	3.66714	1.87466	0.0533198	0.129726
AT1G09815	1323.76	1222.31	0.923365	-0.115027	0.407771	0.73237
AT1G09820	358.694	274.667	0.76574	-0.385073	0.0221663	0.0594249
AT1G09830	2469.26	731.898	0.296404	-1.75436	2.80375e-14	6.35277e-13
AT1G09840	483.746	525.091	1.08547	0.118319	0.364206	0.668199
AT1G09850	13.3193	3.34981	0.251501	-1.99136	0.0126127	0.0361213
AT1G09860	4.62109	1.81414	0.392579	-1.34895	0.365942	0.670988
AT1G09870	934.843	760.764	0.813787	-0.297276	0.032063	0.0827863
AT1G09880	8.41671	23.2698	2.76471	1.46713	0.00801932	0.0241803
AT1G09890	0.893091	1.54283	1.72751	0.788698	0.860751	1
AT1G09900	1023.63	499.749	0.48821	-1.03443	5.72703e-13	1.07328e-11
AT1G09910	294.704	158.225	0.536892	-0.897296	8.72268e-07	5.88671e-06
AT1G09920	305.475	254.192	0.832122	-0.265133	0.117948	0.258482
AT1G09930	22.4451	15.976	0.711782	-0.490492	0.425683	0.758783
AT1G09932	19.1086	48.514	2.53886	1.34418	0.0336066	0.086222
AT1G09935	0.893091	1.12962	1.26484	0.338959	1	1
AT1G09940	476.311	751.058	1.57682	0.657021	0.00255764	0.00864431
AT1G09950	85.1059	632.004	7.42609	2.8926	1.88195e-09	2.0327e-08
AT1G09960	1229.15	1887.87	1.53591	0.619097	0.00355917	0.0116293
AT1G09970	754.799	3815.68	5.05523	2.33778	4.52841e-12	7.40095e-11
AT1G09980	1048.02	1022.68	0.975821	-0.0353114	0.805524	1
AT1G09995	257.803	280.419	1.08772	0.121312	0.500501	0.859632
AT1G10000	57.557	9.3968	0.163261	-2.61475	2.46754e-07	1.83317e-06
AT1G10010	3.46861	3.90491	1.12579	0.170932	1	1
AT1G10020	1747.99	1128.99	0.645878	-0.630666	0.00337088	0.0110711
AT1G10030	965.148	621.901	0.644358	-0.634065	5.23267e-06	3.08904e-05
AT1G10040	100.259	70.5666	0.703844	-0.506672	0.0434017	0.108221
AT1G10050	314.079	410.023	1.30548	0.384578	0.0133732	0.038046
AT1G10060	1933.18	1305.3	0.67521	-0.566591	1.49952e-05	8.10274e-05
AT1G10070	23.7927	31.6377	1.32972	0.411126	0.352403	0.649878
AT1G10090	275.174	265.227	0.963852	-0.0531161	0.760194	1
AT1G10095	115.35	82.9053	0.718727	-0.476485	0.0400453	0.100877
AT1G10100	2.34279	1.12962	0.48217	-1.05239	0.638534	1
AT1G10110	29.9988	7.71924	0.257318	-1.95838	0.000660608	0.0025395
AT1G10120	649.047	636.337	0.980418	-0.0285313	0.89359	1
AT1G10130	739.558	700.739	0.947509	-0.0777879	0.567871	0.944634
AT1G10140	6.20606	8.38434	1.35099	0.43402	0.711041	1
AT1G10150	387.446	202.878	0.523629	-0.933382	2.18353e-08	1.95969e-07
AT1G10155	6.52679	3.99527	0.612134	-0.70808	0.597011	0.981399
AT1G10160	323.546	64.7891	0.200247	-2.32015	5.55724e-30	7.23777e-28
AT1G10170	2026.65	1723.03	0.850183	-0.234155	0.0689803	0.162544
AT1G10180	1405.03	1225.31	0.872094	-0.197444	0.132169	0.284927
AT1G10190	1.456	1.47188	1.0109	0.0156474	1	1
AT1G10200	865.263	915.651	1.05823	0.081659	0.563758	0.940679
AT1G10210	140.764	123.718	0.878902	-0.186226	0.646055	1
AT1G10220	1.7343	2.64055	1.52254	0.606483	0.805636	1
AT1G10230	2123.51	1629.65	0.767432	-0.381889	0.0568004	0.137201
AT1G10240	534.072	421.906	0.789981	-0.340111	0.0272859	0.0715794
AT1G10250	1.22642	1.12962	0.921068	-0.11862	1	1
AT1G10260	2.34909	2.18829	0.931548	-0.102298	1	1
AT1G10270	2063.91	1184.5	0.573909	-0.801105	1.63462e-09	1.78449e-08
AT1G10280	331.972	363.245	1.0942	0.129879	0.407128	0.731646
AT1G10290	2801.61	1747.49	0.623745	-0.680972	1.27606e-07	9.93929e-07
AT1G10300	96.0514	27.1142	0.282288	-1.82476	9.00427e-10	1.02912e-08
AT1G10310	818.455	424.598	0.51878	-0.946806	1.53153e-10	1.99545e-09
AT1G10320	562.784	448.044	0.79612	-0.328941	0.0333816	0.0857102
AT1G10330	141.41	113.107	0.799852	-0.322195	0.135624	0.291346
AT1G10340	20.255	52.0905	2.57173	1.36274	0.000915191	0.00341578
AT1G10350	433.871	416.941	0.960978	-0.0574246	0.705294	1
AT1G10360	53.1656	83.7103	1.57452	0.654912	0.0128001	0.0365956
AT1G10370	607.819	1203.78	1.9805	0.985863	0.00116527	0.00424588
AT1G10380	0.893091	1.47188	1.64807	0.720781	0.859722	1
AT1G10385	1.17139	1.12962	0.96434	-0.0523867	1	1
AT1G10390	4157.42	3350.67	0.805948	-0.311241	0.013683	0.0387964
AT1G10400	21.8162	11.3066	0.518266	-0.948234	0.0764979	0.177483
AT1G10410	408.053	459.986	1.12727	0.172834	0.256865	0.502515
AT1G10417	66.8184	32.9501	0.493129	-1.01996	0.00139249	0.00498993
AT1G10419	1.456	1.12962	0.775837	-0.366175	0.995399	1
AT1G10430	747.867	405.024	0.541573	-0.884772	2.24095e-09	2.39125e-08
AT1G10440	0.893091	1.12962	1.26484	0.338959	1	1
AT1G10450	1077.93	588.987	0.546406	-0.871956	2.39864e-05	0.00012442
AT1G10455	0.893091	1.12962	1.26484	0.338959	1	1
AT1G10460	2.67927	2.22019	0.828653	-0.27116	0.974893	1
AT1G10470	55.7491	151.514	2.71779	1.44244	0.000190141	0.000822069
AT1G10480	0.893091	1.12962	1.26484	0.338959	1	1
AT1G10490	1699.01	901.458	0.53058	-0.914359	2.72552e-10	3.38945e-09
AT1G10500	498.609	470.123	0.942868	-0.0848723	0.563346	0.940084
AT1G10510	1351.91	580.037	0.429049	-1.22078	3.31334e-18	1.25944e-16
AT1G10520	287.245	283.819	0.988074	-0.0173094	0.89837	1
AT1G10522	1895.58	734.599	0.387532	-1.36761	1.89391e-21	1.02795e-19
AT1G10530	14.3193	17.2353	1.20364	0.267406	0.680396	1
AT1G10538	1.22642	1.12962	0.921068	-0.11862	1	1
AT1G10540	50.502	63.2225	1.25188	0.324097	0.336799	0.627092
AT1G10550	0.893091	3.31076	3.70708	1.89028	0.272333	0.525952
AT1G10560	132.164	141.431	1.07011	0.0977652	0.791776	1
AT1G10570	295.576	309.36	1.04663	0.0657575	0.705808	1
AT1G10580	2261.25	1179.97	0.521819	-0.938377	1.48711e-12	2.61897e-11
AT1G10585	0.893091	1.12962	1.26484	0.338959	1	1
AT1G10586	0.893091	1.12962	1.26484	0.338959	1	1
AT1G10588	1.44969	1.81414	1.25139	0.323537	0.970963	1
AT1G10590	5621.62	5203.38	0.9256	-0.111539	0.356976	0.657015
AT1G10600	181.492	195.807	1.07887	0.109526	0.564815	0.94142
AT1G10610	145.426	115.435	0.793767	-0.333212	0.115079	0.253086
AT1G10620	2.2846	1.87793	0.821994	-0.282799	0.945652	1
AT1G10630	1245.14	1242.51	0.997883	-0.00305744	0.98547	1
AT1G10640	1145.76	1080.49	0.943039	-0.0846112	0.515004	0.880849
AT1G10650	789.118	665.039	0.842762	-0.246802	0.0967246	0.217911
AT1G10652	0.893091	1.12962	1.26484	0.338959	1	1
AT1G10657	226.842	219.79	0.968914	-0.0455592	0.874325	1
AT1G10660	446.022	395.163	0.88597	-0.174669	0.298394	0.566892
AT1G10670	6398.58	6150.37	0.961208	-0.057079	0.651212	1
AT1G10680	2.01261	4.90695	2.43811	1.28576	0.332418	0.620517
AT1G10682	10.4781	26.8042	2.55813	1.35509	0.0095167	0.028167
AT1G10690	38.5035	247.909	6.43862	2.68675	4.70566e-18	1.75299e-16
AT1G10700	361.527	511.968	1.41613	0.50195	0.011972	0.0345337
AT1G10705	0.893091	1.12962	1.26484	0.338959	1	1
AT1G10710	23.7472	9.7409	0.410192	-1.28563	0.0194579	0.0530068
AT1G10717	0.893091	1.81414	2.0313	1.02241	0.69626	1
AT1G10720	372.167	291.281	0.78266	-0.353543	0.0322264	0.0831189
AT1G10730	126.264	84.9591	0.672869	-0.571603	0.012431	0.0356767
AT1G10740	668.907	756.421	1.13083	0.177382	0.189984	0.389473
AT1G10745	0.893091	5.13205	5.7464	2.52266	0.0720656	0.16866
AT1G10747	4.31298	2.56245	0.594125	-0.751161	0.58581	0.966577
AT1G10750	313.236	218.471	0.697466	-0.519805	0.00359879	0.0117427
AT1G10760	1541.29	1014.03	0.657908	-0.604042	5.63197e-06	3.30848e-05
AT1G10770	5.02837	3.38886	0.673949	-0.569289	0.648605	1
AT1G10780	981.961	462.266	0.470758	-1.08694	2.60343e-12	4.41316e-11
AT1G10790	3.41673	3.34981	0.980413	-0.0285379	1	1
AT1G10800	0.893091	1.12962	1.26484	0.338959	1	1
AT1G10810	102.998	38.891	0.37759	-1.40511	5.63826e-07	3.93881e-06
AT1G10820	343.532	257.183	0.748642	-0.417651	0.0151369	0.042446
AT1G10830	629.65	338.517	0.537627	-0.895322	3.87722e-09	3.98173e-08
AT1G10840	3747.23	2125.42	0.567199	-0.818072	8.86805e-09	8.55048e-08
AT1G10850	2703.53	2145.03	0.79342	-0.333843	0.0103966	0.0304627
AT1G10865	96.6283	108.103	1.11875	0.16189	0.497732	0.855751
AT1G10870	578.22	472.469	0.81711	-0.291398	0.06144	0.146836
AT1G10880	249.825	24.2303	0.096989	-3.36603	2.80446e-18	1.07698e-16
AT1G10890	718.283	599.727	0.834946	-0.260246	0.0678096	0.160111
AT1G10900	607.254	370.135	0.609522	-0.714249	1.86063e-06	1.19155e-05
AT1G10910	922.037	519.473	0.563397	-0.827777	6.25262e-09	6.17943e-08
AT1G10920	115.028	125.971	1.09513	0.131106	0.555446	0.933927
AT1G10930	1673.29	846.423	0.505843	-0.983239	5.66106e-12	9.14974e-11
AT1G10940	1012.81	917.517	0.905909	-0.142562	0.328206	0.614393
AT1G10950	4014.98	3617.74	0.901061	-0.150303	0.230586	0.458658
AT1G10960	11535.2	9350.85	0.810638	-0.302871	0.0526578	0.128348
AT1G10970	461.592	882.625	1.91213	0.935181	0.00730984	0.0222486
AT1G10980	8.60704	6.00794	0.698026	-0.518646	0.553006	0.933399
AT1G10990	368.763	468.584	1.27069	0.345612	0.026836	0.0705599
AT1G11000	672.466	737.445	1.09663	0.133074	0.331008	0.618674
AT1G11010	0.893091	1.12962	1.26484	0.338959	1	1
AT1G11020	483.1	598.316	1.23849	0.308586	0.0395777	0.0997965
AT1G11030	0.893091	1.12962	1.26484	0.338959	1	1
AT1G11040	2.62109	1.12962	0.430974	-1.21433	0.545997	0.924588
AT1G11050	1068.3	1541.77	1.4432	0.529266	0.00198121	0.00686741
AT1G11055	51.6153	58.5534	1.13442	0.181954	0.543744	0.921469
AT1G11060	624.354	474.086	0.759323	-0.397215	0.00670196	0.0206
AT1G11070	105.391	76.0761	0.721846	-0.470237	0.056751	0.137092
AT1G11080	0.893091	1.12962	1.26484	0.338959	1	1
AT1G11090	339.771	396.573	1.16718	0.223025	0.160591	0.336862
AT1G11100	210.191	117.551	0.559257	-0.838416	3.68558e-05	0.000183946
AT1G11110	1.17139	1.12962	0.96434	-0.0523867	1	1
AT1G11112	144.187	66.0921	0.458376	-1.1254	0.000133595	0.000596158
AT1G11120	893.784	758.941	0.849133	-0.235937	0.100219	0.224683
AT1G11125	135.234	165.583	1.22441	0.292092	0.147747	0.314201
AT1G11130	1884.59	1121.29	0.594977	-0.749095	1.68183e-08	1.54618e-07
AT1G11145	1.44969	1.12962	0.779213	-0.359911	0.995642	1
AT1G11150	44.6703	17.2085	0.385233	-1.3762	0.000546542	0.00213792
AT1G11160	333.612	126.82	0.380141	-1.39539	4.42789e-14	9.75646e-13
AT1G11170	904.2	918.866	1.01622	0.0232123	0.822224	1
AT1G11175	69.4066	80.5469	1.16051	0.214758	0.418854	0.748753
AT1G11180	153.351	59.8858	0.390515	-1.35655	1.06881e-08	1.01769e-07
AT1G11185	0.893091	1.81414	2.0313	1.02241	0.69626	1
AT1G11190	18.7093	3.90491	0.208714	-2.2604	0.000844916	0.00317465
AT1G11200	402.678	342.383	0.850266	-0.234014	0.129508	0.279854
AT1G11210	132.454	168.52	1.27229	0.347429	0.36628	0.671526
AT1G11220	598.595	222.766	0.372149	-1.42605	1.17929e-18	4.75136e-17
AT1G11230	0.893091	1.12962	1.26484	0.338959	1	1
AT1G11240	1327.41	745.792	0.561839	-0.831771	1.84653e-09	1.99958e-08
AT1G11250	0.893091	1.12962	1.26484	0.338959	1	1
AT1G11260	252.909	735.429	2.90788	1.53997	2.85481e-10	3.53845e-09
AT1G11265	17.1825	11.9631	0.696239	-0.522346	0.370356	0.677226
AT1G11270	316.323	298.912	0.94496	-0.0816752	0.699675	1
AT1G11280	988.569	947.245	0.958198	-0.0616036	0.656952	1
AT1G11290	316.907	112.141	0.35386	-1.49875	8.93756e-14	1.86882e-12
AT1G11300	118.674	148.952	1.25514	0.327846	0.114328	0.251595
AT1G11310	1387.47	1731.51	1.24796	0.319577	0.0141376	0.0399302
AT1G11320	194.373	144.422	0.743015	-0.428537	0.0314945	0.0814247
AT1G11330	645.848	751.03	1.16286	0.217677	0.150967	0.319768
AT1G11340	40.7614	15.747	0.386321	-1.37213	0.0606322	0.145172
AT1G11350	115.52	94.2232	0.815644	-0.293988	0.243226	0.479723
AT1G11360	796.565	906.776	1.13836	0.186955	0.15931	0.334549
AT1G11362	0.893091	1.12962	1.26484	0.338959	1	1
AT1G11370	1.456	2.1564	1.48104	0.566612	0.82046	1
AT1G11380	161.044	124.99	0.776121	-0.365646	0.0781132	0.180781
AT1G11390	501.543	400.093	0.797723	-0.32604	0.040021	0.100831
AT1G11400	1074.28	663.967	0.618055	-0.694192	6.73883e-07	4.63632e-06
AT1G11410	75.5118	30.1536	0.399323	-1.32437	0.000762777	0.00289287
AT1G11420	1214.73	888.506	0.731445	-0.451179	0.0011479	0.00418848
AT1G11430	4921.29	2093.35	0.425367	-1.23322	3.80916e-22	2.24553e-20
AT1G11440	67.1784	27.3186	0.406658	-1.29811	4.53593e-05	0.000222538
AT1G11450	3.79879	7.11282	1.87239	0.904883	0.362193	0.665267
AT1G11460	0.893091	1.12962	1.26484	0.338959	1	1
AT1G11470	0.893091	1.81414	2.0313	1.02241	0.69626	1
AT1G11475	548.01	437.067	0.797553	-0.326347	0.0341229	0.0874263
AT1G11480	2058.84	1384.66	0.672543	-0.572301	1.31885e-05	7.19531e-05
AT1G11482	0.893091	1.12962	1.26484	0.338959	1	1
AT1G11490	0.893091	1.12962	1.26484	0.338959	1	1
AT1G11500	0.893091	1.12962	1.26484	0.338959	1	1
AT1G11510	1.456	3.00039	2.0607	1.04314	0.569877	0.94708
AT1G11520	0.893091	1.12962	1.26484	0.338959	1	1
AT1G11530	15.2958	42.9806	2.80997	1.49055	0.000600346	0.00232727
AT1G11540	3.34909	7.81882	2.33461	1.22318	0.180019	0.37156
AT1G11545	119.46	222.77	1.86481	0.899025	3.48793e-06	2.11899e-05
AT1G11550	0.893091	1.12962	1.26484	0.338959	1	1
AT1G11560	0.893091	1.12962	1.26484	0.338959	1	1
AT1G11570	0.893091	1.12962	1.26484	0.338959	1	1
AT1G11572	0.893091	1.81414	2.0313	1.02241	0.69626	1
AT1G11580	45.051	249.629	5.54103	2.47015	6.07901e-09	6.02024e-08
AT1G11590	31.568	45.623	1.44523	0.531298	0.243782	0.480641
AT1G11592	718.055	653.016	0.909423	-0.136977	0.355214	0.654308
AT1G11593	2.22642	2.49866	1.12227	0.166425	0.92037	1
AT1G11595	0.893091	1.12962	1.26484	0.338959	1	1
AT1G11600	3.22957	1.12962	0.349774	-1.5155	0.391234	0.708348
AT1G11608	0.893091	1.12962	1.26484	0.338959	1	1
AT1G11610	0.893091	2.33019	2.60913	1.38357	0.555739	0.933927
AT1G11620	0.893091	1.12962	1.26484	0.338959	1	1
AT1G11630	427.774	262.344	0.613277	-0.70539	0.000329131	0.00135185
AT1G11640	1.17139	1.12962	0.96434	-0.0523867	1	1
AT1G11650	6410.66	4773.98	0.744693	-0.425282	0.0006418	0.00247257
AT1G11655	1.55976	1.12962	0.724228	-0.465484	0.99152	1
AT1G11660	1069.39	561.842	0.525387	-0.928547	5.13672e-11	7.14717e-10
AT1G11670	2406.13	2166.31	0.900328	-0.151477	0.246453	0.484969
AT1G11680	5891.64	6511.87	1.10527	0.144404	0.324441	0.608443
AT1G11684	0.893091	1.12962	1.26484	0.338959	1	1
AT1G11690	5.52049	2.36924	0.429173	-1.22037	0.301815	0.572486
AT1G11700	34.9091	33.42	0.957344	-0.062891	0.950226	1
AT1G11710	207.069	98.2786	0.474618	-1.07516	1.89071e-07	1.4338e-06
AT1G11720	1955.36	1889.7	0.966419	-0.0492795	0.701589	1
AT1G11730	36.766	40.6786	1.10642	0.145896	0.676883	1
AT1G11735	4.07394	4.14433	1.01728	0.0247149	1	1
AT1G11740	6.70449	7.8364	1.16883	0.225062	0.786628	1
AT1G11750	2765.45	1409.96	0.509849	-0.971858	6.97431e-14	1.48229e-12
AT1G11755	227.253	154.946	0.681821	-0.552535	0.00380345	0.0123351
AT1G11760	454.989	392.187	0.861969	-0.214292	0.173606	0.359916
AT1G11765	0.893091	1.12962	1.26484	0.338959	1	1
AT1G11770	20.5789	8.23713	0.40027	-1.32095	0.0314144	0.0812364
AT1G11780	381.303	231.812	0.607945	-0.717987	0.000147661	0.000652768
AT1G11785	1.728	2.22019	1.28483	0.361582	0.942807	1
AT1G11790	852.769	886.286	1.0393	0.0556172	0.657971	1
AT1G11800	676.812	636.058	0.939786	-0.0895961	0.647885	1
AT1G11803	0.893091	1.12962	1.26484	0.338959	1	1
AT1G11806	0.893091	1.12962	1.26484	0.338959	1	1
AT1G11810	8.21867	8.21771	0.999883	-0.000169254	1	1
AT1G11820	2278.2	1852.87	0.813305	-0.298131	0.0288865	0.0753138
AT1G11840	5432.96	5273	0.970556	-0.0431159	0.65842	1
AT1G11850	1.78934	3.0466	1.70264	0.767777	0.681653	1
AT1G11860	5360	3087.98	0.576116	-0.79557	2.4229e-10	3.03218e-09
AT1G11870	944.427	477.123	0.505198	-0.98508	7.17626e-12	1.14283e-10
AT1G11880	168.194	188.095	1.11832	0.161339	0.427109	0.760798
AT1G11890	691.72	599.99	0.867389	-0.205249	0.172236	0.357671
AT1G11900	97.3174	74.2123	0.76258	-0.39104	0.210298	0.424283
AT1G11905	335.986	464.63	1.38288	0.467679	0.00332547	0.010938
AT1G11910	7891.61	9419.01	1.19355	0.255255	0.0416293	0.104359
AT1G11915	0.893091	1.12962	1.26484	0.338959	1	1
AT1G11920	0.893091	1.12962	1.26484	0.338959	1	1
AT1G11925	0.893091	1.12962	1.26484	0.338959	1	1
AT1G11930	887.444	603.972	0.680575	-0.555175	0.000117872	0.000531286
AT1G11940	234.642	263.307	1.12216	0.166282	0.320887	0.603653
AT1G11950	1086.8	655.479	0.60313	-0.72946	5.33317e-07	3.73968e-06
AT1G11960	1392.76	2464.95	1.76983	0.823615	0.0109455	0.0318821
AT1G11970	1.55976	1.12962	0.724228	-0.465484	0.99152	1
AT1G11980	0.893091	1.12962	1.26484	0.338959	1	1
AT1G11990	9.83029	2.59434	0.263913	-1.92186	0.176929	0.365811
AT1G12000	11531.4	8346.58	0.723812	-0.466313	0.00276201	0.00925775
AT1G12010	2.12267	113.525	53.4821	5.74098	1.5213e-39	4.52379e-37
AT1G12013	8.20606	3.90491	0.475857	-1.0714	0.215095	0.4323
AT1G12015	1.50473	1.12962	0.750715	-0.413663	0.993554	1
AT1G12020	222.352	100.513	0.452045	-1.14546	1.99918e-08	1.80776e-07
AT1G12030	78.3642	132.789	1.69451	0.760872	0.0648204	0.153799
AT1G12040	4.32244	15.38	3.55818	1.83114	0.0157914	0.0440496
AT1G12050	782.42	645.059	0.824441	-0.278513	0.0522555	0.127479
AT1G12060	84.7319	86.0732	1.01583	0.0226593	0.86295	1
AT1G12064	316.812	899.168	2.83817	1.50496	7.20001e-24	5.18061e-22
AT1G12070	37.936	14.3428	0.378079	-1.40324	0.000973613	0.00361416
AT1G12080	590.823	104.388	0.176683	-2.50077	7.70604e-06	4.40446e-05
AT1G12090	23.2487	240.45	10.3425	3.37051	4.44852e-43	1.82292e-40
AT1G12100	1.83806	1.87793	1.02169	0.0309587	1	1
AT1G12110	525.523	923.322	1.75696	0.813079	1.31087e-08	1.23142e-07
AT1G12120	1244.66	960.781	0.771922	-0.373472	0.00709336	0.0216663
AT1G12130	4.40411	87.2775	19.8173	4.30868	2.89326e-22	1.74855e-20
AT1G12140	273.943	337.552	1.2322	0.301235	0.0725345	0.169587
AT1G12150	14.5033	9.76769	0.673483	-0.570288	0.366931	0.672464
AT1G12160	28.7692	22.025	0.765577	-0.385381	0.337808	0.628656
AT1G12170	0.893091	17.2404	19.3041	4.27084	2.50315e-06	1.5634e-05
AT1G12180	0.893091	1.12962	1.26484	0.338959	1	1
AT1G12190	0.893091	4.35717	4.87875	2.28651	0.166847	0.347963
AT1G12200	75.7301	616.37	8.13903	3.02486	1.74124e-63	2.34036e-60
AT1G12210	108.176	56.5041	0.522336	-0.93695	0.000378686	0.00153494
AT1G12211	1.50473	1.12962	0.750715	-0.413663	0.993554	1
AT1G12220	93.5169	44.4684	0.475512	-1.07245	7.53984e-05	0.000353106
AT1G12230	6729.83	9987.35	1.48404	0.569533	5.09883e-06	3.01586e-05
AT1G12240	53.8873	25.9741	0.482008	-1.05287	0.0154952	0.043335
AT1G12244	158.115	82.084	0.519141	-0.945803	2.12722e-05	0.000111599
AT1G12250	328.565	381.14	1.16001	0.214143	0.199392	0.405741
AT1G12260	3.34909	3.01471	0.900156	-0.151753	1	1
AT1G12270	3037.89	1064.63	0.350451	-1.51272	5.06526e-30	6.62268e-28
AT1G12280	36.2645	43.7287	1.20583	0.270023	0.456404	0.799088
AT1G12290	42.0962	79.2476	1.88254	0.912678	0.00233114	0.00794994
AT1G12294	1.22642	2.22019	1.81029	0.856224	0.692471	1
AT1G12300	336.112	198.147	0.589526	-0.762373	1.40082e-05	7.61166e-05
AT1G12310	3490.05	2834.28	0.812104	-0.300263	0.0772217	0.178977
AT1G12320	7.13842	13.3285	1.86715	0.900838	0.345011	0.640217
AT1G12330	1455.1	676.443	0.464878	-1.10508	1.49444e-15	3.99492e-14
AT1G12340	38.7709	26.0307	0.671399	-0.574758	0.119446	0.261355
AT1G12350	346.354	295.285	0.852551	-0.230142	0.148637	0.315669
AT1G12360	815.96	630.589	0.772818	-0.371799	0.00921544	0.0273694
AT1G12370	532.328	247.403	0.464757	-1.10545	8.51085e-12	1.3415e-10
AT1G12380	1555.54	1520.56	0.977516	-0.032808	0.847396	1
AT1G12390	426.267	321.693	0.754673	-0.406075	0.0133411	0.0379616
AT1G12400	158.419	118.227	0.746294	-0.422183	0.042139	0.105487
AT1G12410	2560.55	1395.03	0.544818	-0.876153	2.13684e-11	3.15892e-10
AT1G12411	0.893091	1.12962	1.26484	0.338959	1	1
AT1G12420	270.789	196.704	0.726412	-0.46114	0.0090763	0.027001
AT1G12423	0.893091	1.12962	1.26484	0.338959	1	1
AT1G12430	602.89	430.954	0.714814	-0.48436	0.00177073	0.00620309
AT1G12440	2369.04	1688.67	0.712806	-0.488419	0.000158107	0.000695109
AT1G12450	199.219	207.971	1.04393	0.0620312	0.727285	1
AT1G12451	0.893091	1.47188	1.64807	0.720781	0.859722	1
AT1G12460	321.585	244.112	0.759088	-0.39766	0.0212182	0.0571935
AT1G12470	925.26	642.09	0.693957	-0.527082	0.000212744	0.000909262
AT1G12480	49.2931	21.9306	0.444901	-1.16844	0.00232417	0.00792859
AT1G12490	0.893091	1.12962	1.26484	0.338959	1	1
AT1G12500	573.373	262.74	0.458237	-1.12584	2.13367e-12	3.65608e-11
AT1G12510	0.893091	1.12962	1.26484	0.338959	1	1
AT1G12520	781.285	461.566	0.590778	-0.759313	0.000302759	0.00125395
AT1G12530	209.076	76.8121	0.367388	-1.44462	1.5736e-11	2.37645e-10
AT1G12540	0.893091	1.12962	1.26484	0.338959	1	1
AT1G12550	1220.61	962.348	0.788416	-0.342971	0.0113306	0.0328782
AT1G12560	0.893091	1.12962	1.26484	0.338959	1	1
AT1G12570	10.9404	7.49414	0.684999	-0.545826	0.465541	0.811322
AT1G12580	1932.5	1655.23	0.856521	-0.22344	0.0981177	0.220635
AT1G12590	0.893091	1.12962	1.26484	0.338959	1	1
AT1G12600	307.389	422.144	1.37332	0.45767	0.0039765	0.0128417
AT1G12610	43.95	145.576	3.31232	1.72784	7.25017e-05	0.000340775
AT1G12620	166.925	106.026	0.635175	-0.654774	0.00216163	0.0074368
AT1G12630	0.893091	1.12962	1.26484	0.338959	1	1
AT1G12640	336.123	208.073	0.61904	-0.691896	6.65566e-05	0.000315035
AT1G12650	874.65	364.002	0.416169	-1.26476	2.99869e-17	1.00261e-15
AT1G12660	0.893091	1.12962	1.26484	0.338959	1	1
AT1G12663	0.893091	1.12962	1.26484	0.338959	1	1
AT1G12665	0.893091	1.95603	2.19018	1.13105	0.695334	1
AT1G12667	0.893091	1.12962	1.26484	0.338959	1	1
AT1G12669	0.893091	1.12962	1.26484	0.338959	1	1
AT1G12670	0.893091	3.96338	4.43782	2.14985	0.164232	0.343171
AT1G12672	0.893091	1.12962	1.26484	0.338959	1	1
AT1G12680	852.912	799.657	0.937561	-0.0930153	0.510293	0.874216
AT1G12700	121.3	73.3102	0.604371	-0.726495	0.00180127	0.00630023
AT1G12710	153.05	102.055	0.666808	-0.584656	0.00836256	0.0251071
AT1G12720	0.893091	1.87793	2.10273	1.07226	0.695842	1
AT1G12725	0.893091	1.12962	1.26484	0.338959	1	1
AT1G12730	228.267	190.874	0.836187	-0.258103	0.173842	0.360359
AT1G12740	45.6812	103.266	2.26057	1.17669	6.59871e-06	3.82293e-05
AT1G12750	363.721	212.54	0.584349	-0.775099	8.2603e-06	4.69411e-05
AT1G12760	803.525	1044.04	1.29932	0.37776	0.00574542	0.0179155
AT1G12770	3131.3	1037.28	0.331261	-1.59396	2.71785e-33	4.9365e-31
AT1G12775	258.06	69.2575	0.268377	-1.89766	3.50347e-13	6.79697e-12
AT1G12780	185.601	184.786	0.995607	-0.00635149	1	1
AT1G12790	62.007	33.3621	0.538038	-0.89422	0.0045766	0.0146015
AT1G12800	4152.66	1442.84	0.347449	-1.52512	1.34077e-31	2.05719e-29
AT1G12805	446.593	384.82	0.86168	-0.214776	0.412921	0.739999
AT1G12810	768.784	1369.74	1.78169	0.833246	1.32379e-09	1.46612e-08
AT1G12820	1225.51	707.922	0.577654	-0.791723	3.11329e-06	1.90864e-05
AT1G12830	1395.08	779.645	0.558852	-0.839461	9.65414e-10	1.09631e-08
AT1G12840	1933.79	1354.19	0.700277	-0.514002	9.45919e-05	0.000434159
AT1G12845	24.0034	91.4586	3.81024	1.92988	1.87208e-10	2.39185e-09
AT1G12850	1309.8	776.178	0.592593	-0.754886	3.7971e-08	3.28249e-07
AT1G12855	0.893091	1.12962	1.26484	0.338959	1	1
AT1G12860	958.755	529.459	0.552237	-0.856642	2.12966e-09	2.27829e-08
AT1G12870	0.893091	1.87793	2.10273	1.07226	0.695842	1
AT1G12880	2.28775	16.2083	7.08479	2.82473	0.000286094	0.0011911
AT1G12890	13.2281	52.4451	3.96467	1.9872	2.68793e-06	1.6698e-05
AT1G12900	9722.99	6382.87	0.656471	-0.607196	3.36204e-05	0.000169296
AT1G12910	1907.16	1557.32	0.816565	-0.29236	0.074985	0.174588
AT1G12920	3750.29	2114.6	0.563851	-0.826614	7.55366e-09	7.38702e-08
AT1G12930	803.954	501.762	0.624117	-0.680111	1.2532e-05	6.86949e-05
AT1G12935	0.893091	1.12962	1.26484	0.338959	1	1
AT1G12938	0.893091	1.12962	1.26484	0.338959	1	1
AT1G12940	2.11636	11.7307	5.54285	2.47063	0.0840103	0.192861
AT1G12950	2.57552	10.5497	4.09616	2.03427	0.055074	0.133396
AT1G12960	0.893091	1.12962	1.26484	0.338959	1	1
AT1G12970	233.993	214.005	0.914575	-0.128826	0.45562	0.798211
AT1G12980	7.69187	20.4182	2.65452	1.40845	0.0146251	0.0411621
AT1G12990	643.22	634.248	0.986052	-0.0202645	0.887605	1
AT1G13000	85.3028	78.8886	0.924807	-0.112776	0.646858	1
AT1G13010	1.22642	1.50377	1.22615	0.29413	1	1
AT1G13020	1806.39	933.062	0.516535	-0.953063	1.66739e-12	2.91053e-11
AT1G13030	924.37	552.349	0.597541	-0.742889	2.37464e-07	1.77199e-06
AT1G13040	154.612	66.0389	0.427128	-1.22726	1.80255e-07	1.37066e-06
AT1G13050	290.525	199.042	0.685111	-0.545591	0.001812	0.00633379
AT1G13060	3745.04	3105.56	0.829247	-0.270126	0.0314775	0.0813935
AT1G13070	2.96704	1.12962	0.380724	-1.39318	0.460755	0.80461
AT1G13080	13.9908	12.7628	0.912225	-0.132538	0.896411	1
AT1G13090	55.9598	46.7914	0.836162	-0.258146	0.392119	0.709492
AT1G13100	0.893091	1.87793	2.10273	1.07226	0.695842	1
AT1G13110	0.893091	15.2152	17.0366	4.09056	0.00018375	0.000797206
AT1G13120	927.783	572.287	0.616833	-0.697048	1.26127e-06	8.30843e-06
AT1G13130	0.893091	9.82616	11.0024	3.45975	0.00240465	0.00817909
AT1G13140	79.9253	58.4458	0.731256	-0.451552	0.118738	0.259951
AT1G13145	122.159	73.4413	0.601195	-0.734095	0.0122443	0.0352163
AT1G13150	71.1297	47.8585	0.672834	-0.571678	0.0535869	0.130291
AT1G13160	1605.8	860.795	0.536055	-0.899547	7.84186e-08	6.39258e-07
AT1G13170	3008.89	1553.71	0.516373	-0.953515	2.15689e-13	4.28851e-12
AT1G13180	423.574	334.349	0.789351	-0.34126	0.0300068	0.0780171
AT1G13190	1580.54	1072.38	0.678493	-0.559595	3.61077e-05	0.000180638
AT1G13195	304.198	302.183	0.993377	-0.00958626	0.958034	1
AT1G13200	1.456	1.12962	0.775837	-0.366175	0.995399	1
AT1G13210	461.325	548.797	1.18961	0.250488	0.0990443	0.222406
AT1G13220	1375.32	647.138	0.470537	-1.08762	3.99514e-09	4.09158e-08
AT1G13230	105.432	55.8938	0.530141	-0.915552	0.000456994	0.00181684
AT1G13240	0.893091	1.12962	1.26484	0.338959	1	1
AT1G13245	205.438	164.087	0.79872	-0.324238	0.08318	0.191256
AT1G13250	320.063	318.69	0.995709	-0.00620334	0.966233	1
AT1G13260	170.399	138.491	0.812749	-0.299119	0.41314	0.740272
AT1G13270	2131.54	625.321	0.293366	-1.76923	1.46945e-28	1.67377e-26
AT1G13280	298.064	242.026	0.811994	-0.300459	0.0685269	0.161634
AT1G13290	1.84121	3.35697	1.82324	0.866502	0.571249	0.947823
AT1G13300	0.893091	1.12962	1.26484	0.338959	1	1
AT1G13310	12.662	3.45981	0.273242	-1.87175	0.0174169	0.0480101
AT1G13320	1647.68	1137.6	0.690424	-0.534445	6.31868e-05	0.000300737
AT1G13330	172.684	118.569	0.686623	-0.542411	0.010408	0.0304934
AT1G13340	43.5003	192.709	4.43005	2.14732	4.92746e-07	3.47768e-06
AT1G13350	699.556	595.25	0.850896	-0.232946	0.121703	0.265464
AT1G13360	700.316	758.912	1.08367	0.115927	0.395787	0.714957
AT1G13370	2.29091	5.00264	2.18369	1.12677	0.406451	0.730703
AT1G13380	1058.5	886.044	0.837075	-0.256571	0.0622891	0.148706
AT1G13390	527.618	707.066	1.34011	0.422351	0.00470581	0.0149682
AT1G13400	42.7457	19.3487	0.452647	-1.14354	0.0035321	0.0115464
AT1G13410	159.557	86.7113	0.543452	-0.879776	6.81431e-05	0.000322091
AT1G13420	10.8916	2.62624	0.241124	-2.05215	0.0212125	0.0571874
AT1G13430	2.12267	1.95603	0.921497	-0.117948	1	1
AT1G13440	21501.8	21257.1	0.98862	-0.016512	0.869302	1
AT1G13448	15.3304	14.756	0.962531	-0.0550957	0.897088	1
AT1G13450	372.719	263.85	0.707906	-0.49837	0.00257714	0.00870498
AT1G13460	249.668	167.756	0.671917	-0.573645	0.00206165	0.00712345
AT1G13470	0.893091	1.87793	2.10273	1.07226	0.695842	1
AT1G13480	1.22642	5.27395	4.30026	2.10443	0.109511	0.242393
AT1G13485	0.893091	1.12962	1.26484	0.338959	1	1
AT1G13490	0.893091	1.12962	1.26484	0.338959	1	1
AT1G13500	0.893091	1.12962	1.26484	0.338959	1	1
AT1G13510	0.893091	1.87793	2.10273	1.07226	0.695842	1
AT1G13520	13.3256	14.6338	1.09817	0.135102	0.872703	1
AT1G13530	133.157	164.283	1.23376	0.303059	0.169034	0.351978
AT1G13540	20.3493	8.38434	0.41202	-1.27921	0.0213202	0.0574453
AT1G13550	11.6778	4.02717	0.344856	-1.53593	0.0571965	0.138079
AT1G13560	1715.51	1261.79	0.73552	-0.443163	0.00076654	0.00290485
AT1G13570	957.482	1238.04	1.29302	0.37074	0.00648503	0.0200046
AT1G13580	287.915	348.37	1.20997	0.274974	0.104973	0.233938
AT1G13590	79.2053	301.818	3.81058	1.93001	1.45783e-22	8.93908e-21
AT1G13600	8.64315	3.45265	0.399467	-1.32385	0.145212	0.309391
AT1G13605	18.6196	5.62663	0.302188	-1.72648	0.0167117	0.0462826
AT1G13607	9.76265	19.2972	1.97663	0.983045	0.192231	0.393407
AT1G13608	1.22642	7.45508	6.07872	2.60377	0.0219831	0.0589767
AT1G13609	2.29406	246.765	107.567	6.74909	2.07682e-19	9.07482e-18
AT1G13610	1.22642	1.12962	0.921068	-0.11862	1	1
AT1G13620	34.1309	98.1566	2.87588	1.52401	7.36746e-08	6.03808e-07
AT1G13630	119.133	97.8621	0.82145	-0.283755	0.2523	0.494562
AT1G13635	2.28775	4.02717	1.76032	0.815834	0.570277	0.947121
AT1G13640	1113.16	1303.88	1.17133	0.22815	0.0767531	0.178013
AT1G13650	7.65891	2.22019	0.289883	-1.78646	0.0915819	0.207998
AT1G13660	2.0063	1.12962	0.563037	-0.828698	0.746934	1
AT1G13670	0.893091	1.81414	2.0313	1.02241	0.69626	1
AT1G13680	0.893091	2.36924	2.65286	1.40755	0.555055	0.933927
AT1G13690	1011.82	706.623	0.698366	-0.517945	0.000198439	0.000853989
AT1G13700	13.1731	76.5218	5.80895	2.53828	8.68041e-13	1.58953e-11
AT1G13710	1841.06	1773.99	0.96357	-0.0535388	0.744209	1
AT1G13720	0.893091	1.12962	1.26484	0.338959	1	1
AT1G13730	3715.9	2207.92	0.594183	-0.751021	4.38381e-09	4.45568e-08
AT1G13740	3217.46	3293.93	1.02377	0.0338909	0.805178	1
AT1G13750	438.315	119.767	0.273243	-1.87174	4.13875e-11	5.8286e-10
AT1G13755	2.67296	4.06622	1.52124	0.605248	0.661325	1
AT1G13760	2.00945	1.12962	0.562153	-0.830964	0.74674	1
AT1G13770	365.812	310.788	0.849584	-0.235172	0.141766	0.302836
AT1G13780	392.163	211.743	0.539935	-0.889144	1.06412e-07	8.42977e-07
AT1G13790	542.806	318.67	0.587079	-0.768374	8.37367e-07	5.67855e-06
AT1G13800	133.17	86.6857	0.650942	-0.6194	0.00819379	0.0246511
AT1G13810	377.651	297.009	0.786464	-0.346547	0.0291624	0.0759741
AT1G13820	351.364	328.435	0.934744	-0.0973563	0.5654	0.941965
AT1G13830	2.12267	7.84355	3.69514	1.88563	0.060878	0.145671
AT1G13840	0.893091	1.12962	1.26484	0.338959	1	1
AT1G13850	0.893091	1.12962	1.26484	0.338959	1	1
AT1G13860	474.354	235.453	0.496366	-1.01052	7.71032e-10	8.92463e-09
AT1G13870	380.364	271.149	0.712866	-0.488296	0.00318889	0.0105279
AT1G13880	1116.1	749.853	0.671853	-0.573783	4.25057e-05	0.000209671
AT1G13890	2.68558	1.91698	0.713805	-0.486398	0.833974	1
AT1G13900	468.332	461.286	0.984955	-0.0218709	0.864775	1
AT1G13910	85.3672	72.3983	0.848081	-0.237726	0.350906	0.647825
AT1G13920	15.4153	4.71169	0.305651	-1.71004	0.0167139	0.0462848
AT1G13930	117.983	229.244	1.94303	0.958308	3.46652e-05	0.000174009
AT1G13940	592.588	318.387	0.537282	-0.896248	6.58912e-09	6.48149e-08
AT1G13950	7.32558	2.25924	0.308404	-1.69711	0.107785	0.239126
AT1G13960	151.258	95.6471	0.632344	-0.661218	0.0017471	0.00612863
AT1G13970	160.768	101.156	0.629206	-0.668396	0.00249538	0.00845771
AT1G13980	1786.32	1521.21	0.851591	-0.231768	0.0748058	0.174218
AT1G13990	61.6012	164.133	2.66444	1.41383	6.33754e-10	7.43295e-09
AT1G14000	650.496	438.825	0.674601	-0.567895	0.00014229	0.000630934
AT1G14010	450.5	727.802	1.61554	0.692019	2.81933e-06	1.74114e-05
AT1G14020	565.777	415.764	0.734855	-0.444468	0.00295112	0.00981914
AT1G14030	1280.29	410.594	0.320703	-1.64069	3.52431e-30	4.66235e-28
AT1G14040	262.373	97.4642	0.371473	-1.42867	3.93923e-13	7.58545e-12
AT1G14048	2.11952	1.47188	0.694442	-0.526074	0.905345	1
AT1G14060	1348.73	569.215	0.422039	-1.24455	1.62355e-07	1.24185e-06
AT1G14070	110.883	100.103	0.902781	-0.147552	0.567908	0.944649
AT1G14071	3.79879	4.92453	1.29634	0.374447	0.813257	1
AT1G14080	10.5818	10.544	0.996427	-0.00516376	1	1
AT1G14090	250.713	87.874	0.350496	-1.51253	1.20702e-13	2.47458e-12
AT1G14100	1.456	1.81414	1.24597	0.317273	0.971154	1
AT1G14110	0.893091	1.47188	1.64807	0.720781	0.859722	1
AT1G14120	1.17455	1.12962	0.96175	-0.0562659	1	1
AT1G14130	179.787	128.367	0.713997	-0.48601	0.0181851	0.0499189
AT1G14140	453.049	325.898	0.719343	-0.475247	0.00292	0.00972426
AT1G14150	5.12581	2.64055	0.515148	-0.956941	0.447874	0.786365
AT1G14160	0.893091	1.12962	1.26484	0.338959	1	1
AT1G14170	197.666	223.142	1.12889	0.174903	0.340455	0.632918
AT1G14180	556.533	306.692	0.551075	-0.859679	4.53785e-08	3.85247e-07
AT1G14182	0.893091	1.12962	1.26484	0.338959	1	1
AT1G14185	5.48752	1.12962	0.205853	-2.28032	0.0918336	0.2085
AT1G14190	13.1857	13.463	1.02103	0.0300283	1	1
AT1G14200	654.746	1807.26	2.76024	1.46479	0.00189524	0.00659255
AT1G14205	55.3923	35.8726	0.647611	-0.626801	0.0495899	0.121736
AT1G14210	503.905	716.47	1.42184	0.507754	0.000739425	0.00281352
AT1G14220	0.893091	1.12962	1.26484	0.338959	1	1
AT1G14225	0.893091	1.12962	1.26484	0.338959	1	1
AT1G14230	207.818	136.799	0.658263	-0.603264	0.00154276	0.00547931
AT1G14240	0.893091	1.12962	1.26484	0.338959	1	1
AT1G14250	0.893091	1.12962	1.26484	0.338959	1	1
AT1G14260	185.658	98.1281	0.528543	-0.919906	1.53689e-05	8.28269e-05
AT1G14270	868.788	434.608	0.500246	-0.999291	5.27981e-12	8.56236e-11
AT1G14280	4.07394	2.56245	0.628986	-0.668901	0.656096	1
AT1G14290	470.76	480.428	1.02054	0.0293263	0.875263	1
AT1G14300	733.663	440.889	0.600943	-0.734701	6.92831e-07	4.76182e-06
AT1G14310	180.628	131.525	0.728156	-0.457681	0.0229068	0.0611855
AT1G14315	1.78618	1.95603	1.09509	0.131053	1	1
AT1G14320	44447.5	27544.5	0.619709	-0.690336	0.000167462	0.000732307
AT1G14330	259.92	222.391	0.855616	-0.224965	0.227475	0.453627
AT1G14340	58.8482	53.4682	0.908577	-0.13832	0.612381	1
AT1G14345	1116.77	936.027	0.838153	-0.254714	0.0890172	0.202832
AT1G14350	888.823	739.494	0.831992	-0.265358	0.0675095	0.159481
AT1G14360	861.017	939.585	1.09125	0.125983	0.349865	0.646298
AT1G14370	53.3401	157.158	2.94635	1.55893	1.5399e-07	1.18164e-06
AT1G14380	1058.88	729.366	0.688808	-0.537827	0.000144614	0.000640143
AT1G14390	179.192	166.585	0.929643	-0.105251	0.604247	0.990918
AT1G14400	1426.75	1416.31	0.992685	-0.0105925	0.913158	1
AT1G14410	3379.61	1390.19	0.411348	-1.28157	3.98991e-21	2.10469e-19
AT1G14420	4.80824	3.45265	0.718069	-0.477805	0.653661	1
AT1G14430	95.5386	82.9998	0.868756	-0.202976	0.407624	0.732302
AT1G14440	1561.95	914.607	0.585556	-0.77212	1.06072e-08	1.01056e-07
AT1G14450	930.185	665.233	0.715161	-0.483659	0.0354053	0.0903372
AT1G14455	1.17139	5.83415	4.98052	2.3163	0.0686108	0.161809
AT1G14460	461.541	328.427	0.711588	-0.490886	0.00191167	0.00664419
AT1G14470	125.247	87.0478	0.695012	-0.524891	0.0224922	0.060193
AT1G14480	125.946	120.777	0.958955	-0.060465	0.753526	1
AT1G14490	394.959	438.701	1.11075	0.151534	0.345998	0.64135
AT1G14500	4.75006	8.48186	1.78563	0.836434	0.318801	0.600434
AT1G14510	2575.37	1627.33	0.631881	-0.662275	3.53412e-07	2.55879e-06
AT1G14518	0.893091	1.12962	1.26484	0.338959	1	1
AT1G14520	36.9469	27.7155	0.750143	-0.414763	0.282109	0.540601
AT1G14530	164.194	281.615	1.71514	0.778324	2.75522e-05	0.000141065
AT1G14540	2.67612	9.03186	3.37499	1.75488	0.222266	0.444797
AT1G14549	0.893091	1.12962	1.26484	0.338959	1	1
AT1G14550	0.893091	1.12962	1.26484	0.338959	1	1
AT1G14560	275.987	213.475	0.773496	-0.370534	0.0315134	0.0814674
AT1G14570	2153.43	1634.04	0.758808	-0.398194	0.00221634	0.00759932
AT1G14580	449.054	532.525	1.18588	0.24596	0.171622	0.356683
AT1G14590	169.535	225.92	1.33259	0.414228	0.032379	0.0834587
AT1G14600	126.794	62.2368	0.49085	-1.02664	3.2757e-05	0.000165295
AT1G14610	6104.95	2954.4	0.483934	-1.04712	1.30371e-16	4.06752e-15
AT1G14620	1403.86	915.124	0.651862	-0.617362	5.19548e-05	0.000252062
AT1G14630	59.6107	62.2953	1.04504	0.0635535	0.765351	1
AT1G14640	40.7222	61.3778	1.50723	0.591901	0.228189	0.454806
AT1G14642	3.24534	2.7115	0.835506	-0.259277	0.903411	1
AT1G14650	4594	2962.99	0.644968	-0.6327	4.87114e-07	3.44155e-06
AT1G14660	156.854	151.898	0.968403	-0.0463208	0.857791	1
AT1G14670	2331.95	2030.14	0.870579	-0.199954	0.120781	0.263812
AT1G14680	25.5947	5.53094	0.216097	-2.21025	0.000147642	0.000652768
AT1G14685	1951.28	1116.83	0.572355	-0.805018	1.22231e-09	1.36407e-08
AT1G14686	2.01261	1.87793	0.933083	-0.0999226	1	1
AT1G14687	320.932	263.017	0.819543	-0.287109	0.128378	0.27768
AT1G14688	7.55201	3.88017	0.513794	-0.960739	0.278562	0.535176
AT1G14690	1784.16	1164.48	0.652681	-0.615551	4.43289e-06	2.6476e-05
AT1G14700	1.84121	3.84112	2.08619	1.06087	0.474178	0.822705
AT1G14710	5737.64	4766.92	0.830815	-0.2674	0.0317711	0.0820832
AT1G14720	582.08	629.674	1.08177	0.113388	0.585367	0.966085
AT1G14730	1.456	24.7157	16.975	4.08534	0.00667938	0.0205381
AT1G14740	2731.04	3139.04	1.14939	0.200872	0.103645	0.231346
AT1G14750	162.852	163.899	1.00643	0.0092429	0.991571	1
AT1G14755	1.73746	3.76302	2.16582	1.11491	0.475581	0.824585
AT1G14760	158.305	114.345	0.722306	-0.469319	0.0267079	0.070277
AT1G14770	476.67	298.943	0.627149	-0.673119	3.13235e-05	0.000158945
AT1G14780	4.29406	49.3985	11.5039	3.52405	4.33685e-09	4.41329e-08
AT1G14790	148.607	169.493	1.14054	0.189723	0.326577	0.611788
AT1G14800	41.8967	12.0055	0.286549	-1.80315	3.4363e-05	0.000172622
AT1G14810	5824.41	1972.24	0.338615	-1.56228	2.84346e-32	4.59355e-30
AT1G14820	593.867	423.753	0.713549	-0.486915	0.00119217	0.00433307
AT1G14830	1721.8	909.446	0.528194	-0.920859	5.85105e-12	9.42959e-11
AT1G14840	795.497	569.989	0.716519	-0.480924	0.000809157	0.00305086
AT1G14850	2891.3	1914.39	0.662122	-0.594831	3.4128e-05	0.000171569
AT1G14860	1.73746	4.93169	2.83845	1.5051	0.262172	0.511082
AT1G14870	24.2376	270.572	11.1633	3.48069	1.88795e-15	4.96781e-14
AT1G14880	0.893091	1.12962	1.26484	0.338959	1	1
AT1G14890	48.6233	53.938	1.1093	0.149654	0.67426	1
AT1G14900	5064.22	3775.78	0.745579	-0.423566	0.000774999	0.00293458
AT1G14910	588.093	552.416	0.939334	-0.0902892	0.582575	0.962802
AT1G14920	896.16	1005.76	1.12229	0.166452	0.339633	0.631529
AT1G14930	0.893091	1.12962	1.26484	0.338959	1	1
AT1G14940	0.893091	1.12962	1.26484	0.338959	1	1
AT1G14950	0.893091	1.12962	1.26484	0.338959	1	1
AT1G14960	0.893091	1.12962	1.26484	0.338959	1	1
AT1G14970	562.656	279.847	0.497368	-1.00761	2.262e-10	2.8446e-09
AT1G14980	4941.61	3167.34	0.640953	-0.641709	4.75012e-05	0.000232199
AT1G14990	253.616	152.834	0.602619	-0.730682	8.49455e-05	0.0003935
AT1G15000	936.8	269.202	0.287364	-1.79905	2.17678e-32	3.56801e-30
AT1G15002	81.8391	20.583	0.251506	-1.99134	1.47807e-09	1.62361e-08
AT1G15010	33.0773	56.4763	1.7074	0.771804	0.097887	0.220161
AT1G15015	2.33963	1.81414	0.775395	-0.366996	0.94596	1
AT1G15020	330.304	235.852	0.714044	-0.485915	0.00510271	0.016083
AT1G15030	786.725	670.624	0.852425	-0.230354	0.0933715	0.21132
AT1G15040	182.329	92.5951	0.507846	-0.977538	3.26876e-06	1.99776e-05
AT1G15045	1.50788	1.12962	0.749145	-0.416683	0.993436	1
AT1G15050	9.93721	1.87793	0.18898	-2.4037	0.0141982	0.0400847
AT1G15060	595.119	550.235	0.924579	-0.113131	0.434749	0.772505
AT1G15080	571.843	344.622	0.602651	-0.730606	2.00469e-06	1.27642e-05
AT1G15090	2.62424	1.84603	0.703454	-0.507471	0.839324	1
AT1G15100	453.932	453.596	0.999259	-0.00106976	0.979351	1
AT1G15110	707.782	788.226	1.11366	0.155305	0.260992	0.509254
AT1G15120	1491.69	969.284	0.649788	-0.621958	3.06521e-06	1.88123e-05
AT1G15125	132.296	51.872	0.392091	-1.35074	1.55339e-05	8.36354e-05
AT1G15130	2138.91	2667.71	1.24723	0.318723	0.0136645	0.0387539
AT1G15140	2071.01	1039.01	0.501695	-0.995117	8.42276e-14	1.76889e-12
AT1G15150	944.922	1150.64	1.21771	0.284165	0.0544452	0.132082
AT1G15160	221.177	191.705	0.866748	-0.206315	0.309177	0.584889
AT1G15165	99.3202	93.6822	0.943234	-0.0843121	0.717392	1
AT1G15170	809.058	1439.13	1.77877	0.830884	2.43884e-08	2.17663e-07
AT1G15175	40.5585	42.8865	1.0574	0.0805193	0.848954	1
AT1G15180	421.704	309.984	0.735073	-0.44404	0.0057006	0.017789
AT1G15190	126.007	225.317	1.78812	0.838447	1.41816e-05	7.69715e-05
AT1G15200	2735.36	2262.14	0.826997	-0.274046	0.0373077	0.0945623
AT1G15210	1048.58	218.184	0.208077	-2.26481	9.85874e-49	5.43071e-46
AT1G15215	209.944	180.008	0.857411	-0.221941	0.226716	0.452275
AT1G15220	264.219	162.07	0.613392	-0.705118	9.90636e-05	0.000452889
AT1G15230	889.194	872.882	0.981656	-0.0267107	0.893514	1
AT1G15240	923.512	915.017	0.990802	-0.0133319	0.902276	1
AT1G15250	776.771	456.946	0.588264	-0.765464	1.70395e-05	9.10852e-05
AT1G15260	162.812	82.1787	0.504747	-0.986367	4.48232e-06	2.67285e-05
AT1G15270	1646.83	1035.76	0.62894	-0.669007	5.35705e-07	3.75485e-06
AT1G15280	1989.36	1201.1	0.603762	-0.727947	3.80906e-08	3.29198e-07
AT1G15290	14103.3	9517.99	0.674879	-0.567299	0.0115313	0.0333973
AT1G15300	240.278	132.479	0.551356	-0.858943	8.26198e-06	4.69427e-05
AT1G15310	144.725	362.61	2.50551	1.32511	7.63981e-14	1.61455e-12
AT1G15320	17.0977	7.79018	0.455628	-1.13407	0.0631978	0.150544
AT1G15330	126.759	446.585	3.52311	1.81685	8.78814e-25	6.94822e-23
AT1G15340	8083	5127.12	0.634309	-0.656743	2.18348e-07	1.63844e-06
AT1G15350	136.184	105.012	0.771105	-0.375001	0.090177	0.205182
AT1G15360	2.06448	2.70434	1.30994	0.389497	0.921296	1
AT1G15370	714.977	613.882	0.858604	-0.219936	0.119744	0.261904
AT1G15380	15.3178	14.7364	0.962041	-0.0558299	0.994829	1
AT1G15385	3.01261	1.12962	0.374965	-1.41517	0.458033	0.800939
AT1G15390	1298.79	570.757	0.439451	-1.18623	4.61779e-13	8.77641e-12
AT1G15400	171.92	155.917	0.906916	-0.140959	0.456527	0.799184
AT1G15405	146.809	273.449	1.86262	0.897333	0.403356	0.725983
AT1G15410	287.23	356.121	1.23985	0.310164	0.0572533	0.138178
AT1G15415	21.1748	17.7777	0.839567	-0.252283	0.722386	1
AT1G15420	1604.13	908.515	0.566361	-0.820206	1.66918e-08	1.53497e-07
AT1G15430	1756.26	1221.24	0.695363	-0.524163	7.08478e-05	0.000333842
AT1G15440	2212.11	1126.3	0.509151	-0.973834	2.80868e-11	4.05923e-10
AT1G15450	0.893091	1.12962	1.26484	0.338959	1	1
AT1G15460	139.896	232.008	1.65843	0.729821	0.000102995	0.000469265
AT1G15470	650.642	425.339	0.653721	-0.613253	3.35593e-05	0.000169014
AT1G15480	1579.99	814.829	0.515718	-0.955345	1.56295e-09	1.7107e-08
AT1G15490	563.949	467.973	0.829815	-0.269139	0.0925561	0.209837
AT1G15500	20556	18219.8	0.886348	-0.174055	0.145827	0.310545
AT1G15510	726.113	313.481	0.431726	-1.21181	1.62058e-15	4.31494e-14
AT1G15520	150.607	82.3492	0.546783	-0.870959	8.58423e-05	0.000397255
AT1G15530	455.778	495.09	1.08625	0.11936	0.488766	0.84275
AT1G15540	2.35225	3.66017	1.55603	0.637872	0.667855	1
AT1G15550	0.893091	1.12962	1.26484	0.338959	1	1
AT1G15560	1.55976	1.12962	0.724228	-0.465484	0.99152	1
AT1G15570	951.468	640.671	0.67335	-0.570571	6.85368e-05	0.00032377
AT1G15580	4.14474	1.12962	0.272543	-1.87544	0.229593	0.457199
AT1G15590	1.456	1.12962	0.775837	-0.366175	0.995399	1
AT1G15600	0.893091	1.12962	1.26484	0.338959	1	1
AT1G15610	0.893091	1.12962	1.26484	0.338959	1	1
AT1G15620	0.893091	1.12962	1.26484	0.338959	1	1
AT1G15630	0.893091	1.47188	1.64807	0.720781	0.859722	1
AT1G15640	0.893091	1.12962	1.26484	0.338959	1	1
AT1G15650	1.17455	1.12962	0.96175	-0.0562659	1	1
AT1G15660	1636.68	843.938	0.51564	-0.955563	2.49483e-12	4.24247e-11
AT1G15670	505.022	446.402	0.883925	-0.178005	0.285668	0.546485
AT1G15680	0.893091	1.50377	1.68379	0.751709	0.86019	1
AT1G15690	20675.7	12674.2	0.613	-0.70604	8.48884e-09	8.21786e-08
AT1G15700	621.158	438.466	0.705884	-0.502496	0.0064417	0.0198874
AT1G15710	1618.23	1311.67	0.810562	-0.303006	0.0233294	0.0622203
AT1G15720	540.872	200.618	0.370917	-1.43083	3.27341e-18	1.24709e-16
AT1G15730	718.251	682.49	0.950211	-0.0736797	0.622413	1
AT1G15740	201.321	369.167	1.83372	0.874776	2.40406e-07	1.78997e-06
AT1G15750	5138.6	3904.49	0.759836	-0.396241	0.00161625	0.00571735
AT1G15757	2.11952	1.12962	0.532962	-0.907896	0.740126	1
AT1G15760	757.373	377.603	0.49857	-1.00413	0.000473025	0.00187525
AT1G15770	95.0546	30.8166	0.324199	-1.62505	3.42054e-08	2.98227e-07
AT1G15772	2.68558	2.29114	0.853125	-0.229171	0.972642	1
AT1G15780	1172.58	912.973	0.778604	-0.361038	0.00800816	0.024151
AT1G15790	6.80509	9.21791	1.35456	0.437826	0.638509	1
AT1G15800	331.7	512.107	1.54389	0.626566	5.28251e-05	0.000255731
AT1G15810	1546.44	671.161	0.434004	-1.20422	4.60274e-18	1.71655e-16
AT1G15820	25714.2	23376.8	0.909102	-0.137487	0.24653	0.485077
AT1G15825	379.945	1307.49	3.44125	1.78293	9.68074e-34	1.79719e-31
AT1G15830	3053.92	13757.8	4.50494	2.17151	1.478e-13	2.99539e-12
AT1G15840	57.6502	132.996	2.30695	1.20599	3.03377e-05	0.000154292
AT1G15850	0.893091	1.12962	1.26484	0.338959	1	1
AT1G15860	425.245	337.641	0.79399	-0.332807	0.0364608	0.0927185
AT1G15870	199.913	101.265	0.506544	-0.981242	5.50301e-05	0.000265336
AT1G15880	416.599	206.39	0.495416	-1.01329	1.32237e-09	1.46503e-08
AT1G15885	73.9506	11.5779	0.156563	-2.67518	1.07753e-12	1.93829e-11
AT1G15890	71.8027	13.3655	0.186142	-2.42552	2.91801e-11	4.20639e-10
AT1G15900	54.0621	41.0722	0.759722	-0.396456	0.239956	0.474154
AT1G15910	8094.94	8971.42	1.10828	0.148317	0.202824	0.411576
AT1G15920	668.182	442.726	0.662582	-0.593828	6.40675e-05	0.000304368
AT1G15930	15879.2	10140.6	0.638608	-0.646997	2.97548e-06	1.8305e-05
AT1G15940	3864.27	2831.97	0.732859	-0.448392	0.00172679	0.00606371
AT1G15950	1955.34	2226.11	1.13848	0.187105	0.263675	0.513563
AT1G15960	461.199	534.037	1.15793	0.21155	0.29766	0.565626
AT1G15970	438.887	374.682	0.853709	-0.228183	0.161417	0.33813
AT1G15980	65.6628	26.015	0.396191	-1.33573	6.08419e-05	0.000290399
AT1G15990	3.00945	1.12962	0.375358	-1.41366	0.45822	0.801182
AT1G16000	532.291	258.468	0.485576	-1.04223	5.13248e-11	7.14422e-10
AT1G16010	1235.45	984.323	0.796734	-0.32783	0.0181106	0.0497347
AT1G16020	898.941	784.445	0.872633	-0.196554	0.175576	0.363373
AT1G16022	6.75322	5.49905	0.814286	-0.296393	0.871975	1
AT1G16025	4.63055	5.1249	1.10676	0.146339	0.87907	1
AT1G16030	180.229	1110.75	6.16296	2.62362	0.00738024	0.0224426
AT1G16040	240.775	192.225	0.798363	-0.324884	0.0928155	0.210388
AT1G16060	75.6708	40.404	0.533945	-0.905238	0.00205284	0.0070981
AT1G16070	424.208	255.94	0.603336	-0.728967	1.11178e-05	6.15861e-05
AT1G16080	1122.62	609.26	0.542713	-0.88174	3.00435e-10	3.70739e-09
AT1G16090	156.686	128.955	0.823019	-0.281002	0.195116	0.39851
AT1G16100	0.893091	1.12962	1.26484	0.338959	1	1
AT1G16110	8.368	49.3506	5.89754	2.56011	3.49655e-09	3.61663e-08
AT1G16120	1.55976	3.58923	2.30114	1.20235	0.382942	0.696489
AT1G16130	68.7253	146.944	2.13814	1.09635	1.73173e-06	1.11517e-05
AT1G16140	4.57552	1.47188	0.321686	-1.63627	0.272018	0.525882
AT1G16150	3.0063	21.2056	7.05372	2.81838	2.09082e-05	0.000109877
AT1G16160	7.32557	4.88548	0.666907	-0.584442	0.511277	0.875589
AT1G16170	138.882	122.636	0.883023	-0.179478	0.411387	0.737801
AT1G16180	1487.47	2009.03	1.35063	0.433637	0.000886497	0.00331531
AT1G16190	1004.33	669.054	0.666172	-0.586033	2.65951e-05	0.000136518
AT1G16210	1022.63	866.807	0.847623	-0.238506	0.0914594	0.207832
AT1G16220	294.277	162.164	0.551059	-0.859721	2.28745e-06	1.44046e-05
AT1G16225	1.17455	1.12962	0.96175	-0.0562659	1	1
AT1G16230	2.456	1.87793	0.764628	-0.38717	0.939795	1
AT1G16240	816.809	760.556	0.93113	-0.102945	0.531772	0.904465
AT1G16250	307.405	224.784	0.731231	-0.451601	0.00879649	0.0262504
AT1G16260	56.9738	19.3205	0.339112	-1.56017	2.78955e-05	0.000142649
AT1G16270	2573.47	1762.07	0.684706	-0.546443	2.09795e-05	0.000110218
AT1G16280	493.125	213.294	0.432535	-1.20911	1.05403e-12	1.89906e-11
AT1G16290	11.7045	18.6114	1.59011	0.66913	0.230588	0.458658
AT1G16300	512.163	273.988	0.534963	-0.902489	1.60211e-08	1.47977e-07
AT1G16310	1.44969	1.12962	0.779213	-0.359911	0.995642	1
AT1G16320	242.627	225.679	0.930146	-0.104471	0.544054	0.921863
AT1G16330	434.866	149.921	0.344752	-1.53637	2.0211e-18	7.93338e-17
AT1G16340	420.588	224.299	0.533298	-0.906985	4.96395e-08	4.19197e-07
AT1G16350	3912.72	2383.96	0.609284	-0.714813	1.63866e-08	1.50897e-07
AT1G16360	28.2865	8.07397	0.285435	-1.80877	0.00129596	0.00467493
AT1G16370	1.44969	9.15412	6.31452	2.65867	0.0120547	0.0347335
AT1G16380	0.893091	1.12962	1.26484	0.338959	1	1
AT1G16390	2.0063	1.95603	0.974947	-0.0366045	1	1
AT1G16400	0.893091	1.95603	2.19018	1.13105	0.695334	1
AT1G16410	0.893091	1.12962	1.26484	0.338959	1	1
AT1G16420	0.893091	1.12962	1.26484	0.338959	1	1
AT1G16430	229.71	140.24	0.610508	-0.711919	0.00108511	0.00398621
AT1G16440	23.049	8.95886	0.388688	-1.36332	0.0142182	0.0401276
AT1G16445	258.382	100.664	0.389592	-1.35996	7.05492e-12	1.1251e-10
AT1G16450	1.17455	1.12962	0.96175	-0.0562659	1	1
AT1G16460	2102.2	1741.43	0.828385	-0.271626	0.0346954	0.0887268
AT1G16470	1677	1283.04	0.76508	-0.386318	0.0029323	0.00976234
AT1G16480	277.96	157.208	0.565577	-0.822205	1.12526e-05	6.22815e-05
AT1G16489	59.9047	113.691	1.89787	0.924378	0.000188496	0.000815692
AT1G16490	181.857	341.475	1.87771	0.908974	1.5764e-07	1.20826e-06
AT1G16500	277.206	427.88	1.54354	0.626247	9.81624e-05	0.000449197
AT1G16510	79.8674	217.502	2.72328	1.44535	4.37796e-10	5.27648e-09
AT1G16515	32.2252	70.7335	2.19497	1.1342	0.000410035	0.00164907
AT1G16520	3124.6	2301.34	0.736524	-0.441196	0.000575324	0.00224165
AT1G16530	90.3013	159.992	1.77175	0.825178	0.000136849	0.000609219
AT1G16540	149.786	128.958	0.860945	-0.216007	0.272556	0.526286
AT1G16550	356.854	179.222	0.502227	-0.993588	1.96652e-08	1.78207e-07
AT1G16560	1168.7	643.228	0.550379	-0.861503	5.11825e-10	6.1117e-09
AT1G16570	321.587	222.971	0.693346	-0.528352	0.00234767	0.00800146
AT1G16590	288.299	176.478	0.612137	-0.708074	7.85746e-05	0.000366551
AT1G16600	1.728	1.54283	0.892842	-0.163524	1	1
AT1G16610	3012.01	1864.76	0.61911	-0.691731	8.63386e-08	6.99409e-07
AT1G16620	8.26424	2.29114	0.277235	-1.85082	0.0646949	0.153555
AT1G16630	2136.66	799.732	0.37429	-1.41777	1.17246e-25	1.02597e-23
AT1G16635	47.0681	7.89303	0.167694	-2.5761	1.25224e-08	1.1813e-07
AT1G16640	120.014	55.9832	0.466472	-1.10014	9.40343e-06	5.28915e-05
AT1G16650	242.349	126.485	0.521914	-0.938115	1.31178e-06	8.62257e-06
AT1G16660	0.893091	1.12962	1.26484	0.338959	1	1
AT1G16670	123.553	235.907	1.90935	0.933084	1.27131e-06	8.36965e-06
AT1G16680	783.202	560.659	0.715856	-0.482259	0.00115298	0.00420566
AT1G16690	342.298	234.504	0.685089	-0.545637	0.00150766	0.00536559
AT1G16700	932.271	514.596	0.551981	-0.857309	9.51846e-05	0.000436402
AT1G16705	8.95613	7.67508	0.856964	-0.222693	0.742574	1
AT1G16710	1038.06	952.785	0.917848	-0.123673	0.388788	0.705098
AT1G16720	745.88	1028.61	1.37905	0.463678	0.000830988	0.00312721
AT1G16730	133.5	273.654	2.04985	1.03552	4.07557e-08	3.49802e-07
AT1G16740	1349.73	766.76	0.568082	-0.815828	2.60386e-09	2.74623e-08
AT1G16750	201.909	170.889	0.846364	-0.24065	0.204933	0.415205
AT1G16760	2.0063	1.12962	0.563037	-0.828698	0.746934	1
AT1G16770	17.0693	90.3924	5.2956	2.40479	0.00208483	0.00719761
AT1G16780	663.999	636.22	0.958163	-0.0616566	0.69115	1
AT1G16790	654.313	358.49	0.547887	-0.868049	1.28081e-08	1.20621e-07
AT1G16800	551.943	447.551	0.810865	-0.302467	0.0505821	0.123891
AT1G16810	1539.04	763.38	0.49601	-1.01156	1.46791e-13	2.97676e-12
AT1G16820	38.6136	15.3162	0.396654	-1.33405	0.00190857	0.00663476
AT1G16825	133.3	109.963	0.824927	-0.277661	0.182132	0.375506
AT1G16830	117.797	71.9598	0.61088	-0.711039	0.00369222	0.0120112
AT1G16840	526.776	456.117	0.865865	-0.207786	0.169307	0.352524
AT1G16850	31.5663	107.518	3.4061	1.76812	0.0132266	0.0376808
AT1G16858	2826.33	2504.04	0.88597	-0.17467	0.163504	0.341798
AT1G16860	2826.33	2504.04	0.88597	-0.17467	0.163504	0.341798
AT1G16870	1682.2	747.237	0.444203	-1.17071	7.92126e-18	2.85284e-16
AT1G16880	693.343	605.047	0.872652	-0.196522	0.168886	0.351715
AT1G16890	1325.4	1182.6	0.892258	-0.164467	0.224272	0.448117
AT1G16900	1493.35	1313.79	0.879761	-0.184816	0.15876	0.333666
AT1G16905	0.893091	1.12962	1.26484	0.338959	1	1
AT1G16910	0.893091	1.12962	1.26484	0.338959	1	1
AT1G16916	182.251	139.06	0.763015	-0.390216	0.0466408	0.115432
AT1G16920	3020.46	2212.99	0.732668	-0.448769	0.00176386	0.00618226
AT1G16930	16.6291	31.8739	1.91676	0.938666	0.0271502	0.0712567
AT1G16940	0.893091	1.12962	1.26484	0.338959	1	1
AT1G16950	0.893091	1.12962	1.26484	0.338959	1	1
AT1G16960	10.2737	5.15679	0.501941	-0.994411	0.243231	0.479723
AT1G16970	1067.9	604.039	0.565633	-0.822063	7.07097e-09	6.93112e-08
AT1G16980	21.6827	7.71924	0.356009	-1.49001	0.0110977	0.0322778
AT1G17000	0.893091	1.12962	1.26484	0.338959	1	1
AT1G17010	2.30037	1.12962	0.49106	-1.02603	0.641255	1
AT1G17020	18.8524	13.6243	0.722686	-0.46856	0.514673	0.880373
AT1G17030	0.893091	1.87793	2.10273	1.07226	0.695842	1
AT1G17040	273.102	152.22	0.557375	-0.843279	5.65607e-06	3.32045e-05
AT1G17050	447.698	227.072	0.5072	-0.979374	2.94719e-09	3.07933e-08
AT1G17060	32.2112	86.9716	2.70004	1.43298	1.38459e-06	9.04982e-06
AT1G17070	723.304	506.407	0.70013	-0.514305	0.000519891	0.00204344
AT1G17080	290.273	402.577	1.38689	0.471853	0.00290197	0.00966902
AT1G17090	46.9644	44.4169	0.945757	-0.080459	0.85458	1
AT1G17100	1804.19	4117.24	2.28204	1.19032	4.36324e-09	4.43746e-08
AT1G17110	2319	1879.92	0.810658	-0.302835	0.0214244	0.0576849
AT1G17120	817.472	772.911	0.94549	-0.0808663	0.558104	0.933927
AT1G17130	1583.27	650.133	0.410628	-1.2841	1.48664e-20	7.40062e-19
AT1G17140	2308.86	1168.03	0.505889	-0.983108	1.09057e-13	2.24957e-12
AT1G17145	406.638	211.09	0.51911	-0.945889	1.64915e-08	1.51821e-07
AT1G17147	9.96072	19.9251	2.00036	1.00026	0.0888694	0.20255
AT1G17150	1.17139	1.12962	0.96434	-0.0523867	1	1
AT1G17160	876.98	511.888	0.583693	-0.776717	5.29978e-08	4.45654e-07
AT1G17170	13.9106	100.186	7.20213	2.84842	6.38923e-16	1.79507e-14
AT1G17180	55.8339	67.1444	1.20257	0.266126	0.332287	0.62034
AT1G17190	24.288	349.921	14.4072	3.84872	7.90595e-64	1.1069e-60
AT1G17200	2430	2321.81	0.955475	-0.0657105	0.684393	1
AT1G17210	2399.71	2275.52	0.948249	-0.0766619	0.590392	0.97266
AT1G17220	4995.11	2884.27	0.577419	-0.792311	3.57417e-10	4.36883e-09
AT1G17230	126.457	128.875	1.01912	0.0273219	0.956001	1
AT1G17232	45.4894	39.1748	0.861185	-0.215605	0.524921	0.895168
AT1G17235	3.12266	3.83396	1.22779	0.296061	0.951063	1
AT1G17240	80.8167	25.5311	0.315913	-1.6624	2.69342e-06	1.6726e-05
AT1G17250	50.3966	46.3657	0.920018	-0.120266	0.745347	1
AT1G17255	60.0036	49.6056	0.82671	-0.274547	0.387017	0.702416
AT1G17260	34.7801	13.7805	0.396219	-1.33563	0.0102263	0.0300187
AT1G17270	156.137	121.252	0.776572	-0.364807	0.0870217	0.198838
AT1G17275	1.728	1.88509	1.09091	0.125531	1	1
AT1G17277	0.893091	1.12962	1.26484	0.338959	1	1
AT1G17280	507.517	524.056	1.03259	0.0462663	0.750215	1
AT1G17285	49.7285	91.4424	1.83883	0.878792	0.00113886	0.00416093
AT1G17290	1806.4	1717.08	0.950555	-0.0731578	0.563826	0.940692
AT1G17300	1.22642	1.12962	0.921068	-0.11862	1	1
AT1G17310	1.55976	1.12962	0.724228	-0.465484	0.99152	1
AT1G17330	170.935	100.674	0.588964	-0.763748	0.00071421	0.00272684
AT1G17340	271.449	234.235	0.862903	-0.212729	0.243501	0.480191
AT1G17345	1.44969	1.95603	1.34927	0.432183	0.97515	1
AT1G17350	248.962	134.343	0.539613	-0.890004	3.49737e-06	2.12396e-05
AT1G17360	816.117	1145.06	1.40306	0.488577	0.000352839	0.00143902
AT1G17370	3464.36	3180.61	0.918093	-0.123288	0.339399	0.631198
AT1G17380	187.513	725.973	3.87158	1.95292	0.000743826	0.00282866
AT1G17390	2.06133	1.47188	0.714044	-0.485915	0.907754	1
AT1G17400	1.456	1.95603	1.34343	0.425919	0.975331	1
AT1G17410	120.547	130.651	1.08382	0.116121	0.546201	0.924793
AT1G17420	973.449	2614.47	2.68578	1.42534	7.53795e-06	4.31647e-05
AT1G17430	33.6732	84.8442	2.51964	1.33322	1.83131e-05	9.73668e-05
AT1G17440	1278	1028.05	0.804423	-0.313974	0.0192028	0.0523957
AT1G17450	1139.24	841.906	0.739004	-0.436347	0.00170474	0.00599692
AT1G17455	184.658	133.249	0.721598	-0.470733	0.0194089	0.052895
AT1G17460	438.272	269.936	0.61591	-0.699209	6.30318e-05	0.000300127
AT1G17470	1479.69	983.131	0.664415	-0.589843	1.22957e-05	6.75097e-05
AT1G17480	268.913	143.007	0.531796	-0.911056	1.23369e-06	8.14112e-06
AT1G17490	172.151	197.614	1.14791	0.199008	0.257656	0.503681
AT1G17495	1.456	1.50377	1.03281	0.0465756	1	1
AT1G17500	1337.39	910.374	0.680708	-0.554893	4.98844e-05	0.000242824
AT1G17510	492.595	397.858	0.807677	-0.30815	0.0491052	0.120678
AT1G17520	492.776	318.251	0.645834	-0.630765	5.45495e-05	0.000263358
AT1G17530	905.361	1086.23	1.19978	0.262769	0.0701691	0.164975
AT1G17540	10.6228	6.98341	0.657399	-0.60516	0.355363	0.654548
AT1G17545	0.893091	1.12962	1.26484	0.338959	1	1
AT1G17550	1561.79	1255.25	0.803728	-0.315222	0.0520557	0.127056
AT1G17560	596.956	196.076	0.328459	-1.60621	7.75307e-12	1.23002e-10
AT1G17570	0.893091	1.12962	1.26484	0.338959	1	1
AT1G17580	1336.43	1090.79	0.816196	-0.293013	0.0261975	0.069064
AT1G17590	205.581	145.247	0.706519	-0.501199	0.0126786	0.0362762
AT1G17600	6.7406	5.47431	0.81214	-0.3002	0.872745	1
AT1G17610	5.19976	1.47188	0.283067	-1.82078	0.170655	0.35498
AT1G17615	0.893091	1.12962	1.26484	0.338959	1	1
AT1G17620	622.056	1805.2	2.90199	1.53704	0.000599678	0.00232495
AT1G17630	146.032	86.4216	0.591801	-0.756817	0.000821061	0.00309262
AT1G17640	266.624	229.153	0.859461	-0.218495	0.216446	0.434547
AT1G17650	865.741	452.884	0.523117	-0.934795	1.15273e-10	1.53463e-09
AT1G17660	0.893091	1.12962	1.26484	0.338959	1	1
AT1G17665	199.122	125.313	0.62933	-0.668111	0.000777438	0.0029418
AT1G17670	0.893091	1.12962	1.26484	0.338959	1	1
AT1G17680	684.082	454.699	0.664685	-0.589257	7.04133e-05	0.000332121
AT1G17690	1114.79	399.109	0.358013	-1.48192	3.21682e-23	2.15751e-21
AT1G17700	4.51418	2.98281	0.660765	-0.59779	0.685029	1
AT1G17710	1.44969	1.12962	0.779213	-0.359911	0.995642	1
AT1G17720	2183.07	1326.08	0.607436	-0.719196	5.30761e-08	4.46089e-07
AT1G17730	878.462	834.739	0.950228	-0.0736542	0.604472	0.991238
AT1G17744	6.53625	8.30113	1.27002	0.344846	0.813503	1
AT1G17745	14.4609	32.4895	2.24672	1.16782	0.00702944	0.0214886
AT1G17750	221.944	284.949	1.28388	0.36051	0.234996	0.465769
AT1G17760	731.409	444.289	0.607443	-0.71918	1.444e-06	9.39427e-06
AT1G17770	0.893091	6.2402	6.98719	2.80471	0.0872753	0.199336
AT1G17780	66.279	131.463	1.98349	0.988038	2.60203e-05	0.000133752
AT1G17790	523.059	414.359	0.792183	-0.336094	0.026123	0.0688836
AT1G17800	0.893091	1.12962	1.26484	0.338959	1	1
AT1G17810	1667.99	9646.45	5.78326	2.53188	7.66286e-20	3.51759e-18
AT1G17820	897.472	994.992	1.10866	0.148818	0.279384	0.536357
AT1G17830	162.998	539.656	3.31081	1.72718	7.21169e-11	9.88687e-10
AT1G17840	3185.96	2484.23	0.779743	-0.358929	0.00487943	0.0154503
AT1G17850	1183.84	603.305	0.509616	-0.972517	3.61141e-12	5.98376e-11
AT1G17860	60.5195	87.898	1.45239	0.53843	0.0412479	0.103565
AT1G17870	546.091	125.35	0.229541	-2.12318	4.64842e-34	8.87478e-32
AT1G17880	6810.31	2446.97	0.359303	-1.47673	5.04891e-31	7.28127e-29
AT1G17890	866.776	650.364	0.750326	-0.414411	0.00337181	0.0110731
AT1G17900	0.893091	1.12962	1.26484	0.338959	1	1
AT1G17910	8.37746	1.12962	0.13484	-2.89067	0.0136308	0.0386746
AT1G17920	1047.37	408.05	0.389594	-1.35996	4.04411e-12	6.67437e-11
AT1G17930	566.812	423.804	0.747698	-0.419472	0.00660652	0.020335
AT1G17940	196.013	156.832	0.800111	-0.321728	0.102076	0.228329
AT1G17950	0.893091	1.87793	2.10273	1.07226	0.695842	1
AT1G17960	0.893091	37.6283	42.1327	5.39687	4.34519e-10	5.23886e-09
AT1G17970	230.024	131.328	0.570931	-0.808611	2.47068e-05	0.000127753
AT1G17980	701.371	536.668	0.76517	-0.386148	0.00787813	0.0237908
AT1G17990	16.9231	22.2111	1.31247	0.392283	0.463259	0.808141
AT1G18000	140.253	174.358	1.24317	0.31402	0.142499	0.30421
AT1G18010	151.06	158.401	1.04859	0.0684571	0.775883	1
AT1G18020	10.4514	26.0751	2.49489	1.31898	0.0355038	0.0905502
AT1G18030	173.812	92.2668	0.530843	-0.913642	2.38082e-05	0.000123572
AT1G18040	757.22	438.392	0.578949	-0.788491	1.16335e-07	9.15049e-07
AT1G18050	2.90885	2.29829	0.790104	-0.339886	0.87341	1
AT1G18060	526.072	367.898	0.69933	-0.515955	0.000831852	0.00312976
AT1G18070	3964.9	2536.47	0.639731	-0.644462	3.04611e-07	2.23142e-06
AT1G18075	59.2223	52.1465	0.880522	-0.183569	0.572085	0.948451
AT1G18080	43628.8	30198.3	0.692166	-0.53081	0.000202392	0.000869443
AT1G18090	543.885	174.011	0.31994	-1.64413	6.13971e-23	3.95223e-21
AT1G18100	291.248	2036.79	6.9933	2.80597	2.52808e-11	3.6854e-10
AT1G18120	1.44969	1.87793	1.2954	0.373393	0.972874	1
AT1G18130	0.893091	1.12962	1.26484	0.338959	1	1
AT1G18140	7.86643	10.9292	1.38935	0.474409	0.505198	0.866901
AT1G18150	556.407	238.356	0.428384	-1.22302	3.49044e-14	7.83997e-13
AT1G18160	941.262	754.537	0.801623	-0.319004	0.0245874	0.065244
AT1G18170	287.08	204.725	0.713128	-0.487767	0.0060714	0.0188411
AT1G18180	751.12	812.7	1.08198	0.11368	0.419301	0.749414
AT1G18190	776.098	491.175	0.632877	-0.660002	5.93204e-06	3.46899e-05
AT1G18191	0.893091	1.12962	1.26484	0.338959	1	1
AT1G18200	41.6245	38.0648	0.914482	-0.128973	0.866196	1
AT1G18210	2435.27	3966.69	1.62885	0.703858	0.000285753	0.00118982
AT1G18220	2.11636	1.12962	0.533756	-0.905748	0.740312	1
AT1G18230	0.893091	1.12962	1.26484	0.338959	1	1
AT1G18240	9.6463	3.00755	0.311783	-1.68139	0.0682956	0.161145
AT1G18250	5182.09	3859.41	0.744759	-0.425155	0.00146536	0.00522651
AT1G18260	933.149	1273.38	1.3646	0.44848	0.000860495	0.00322705
AT1G18265	131.608	152.083	1.15557	0.208606	0.293233	0.558351
AT1G18270	707.32	992.595	1.40332	0.488842	0.000515568	0.00202811
AT1G18280	11.1605	25.8752	2.31846	1.21317	0.0132422	0.0377152
AT1G18290	3.62739	4.82169	1.32924	0.410605	0.731004	1
AT1G18300	723.568	1184.87	1.63753	0.711523	1.46935e-07	1.13241e-06
AT1G18310	3.07079	2.9685	0.966688	-0.0488783	1	1
AT1G18320	94.1079	76.162	0.809305	-0.305244	0.247487	0.486719
AT1G18330	985.129	834.259	0.846852	-0.239817	0.405042	0.728642
AT1G18335	202.356	152.28	0.752536	-0.410168	0.0512576	0.125381
AT1G18340	307.692	275.165	0.894289	-0.161188	0.321296	0.60432
AT1G18350	6.52678	13.6243	2.08745	1.06174	0.11108	0.245317
AT1G18360	486.763	564.874	1.16047	0.214708	0.155335	0.32778
AT1G18370	3437.03	1567.92	0.456185	-1.13231	3.28545e-18	1.25026e-16
AT1G18382	3.12581	14.2862	4.57039	2.19232	0.00522252	0.0164237
AT1G18390	15.2989	88.8037	5.80458	2.53719	1.76179e-14	4.0997e-13
AT1G18400	7.41672	8.18581	1.1037	0.142344	0.895886	1
AT1G18410	17.681	9.22301	0.521635	-0.938886	0.119823	0.262048
AT1G18415	329.793	280.129	0.84941	-0.235467	0.185255	0.381196
AT1G18420	254.433	217.153	0.853475	-0.228578	0.219547	0.440064
AT1G18430	0.893091	1.12962	1.26484	0.338959	1	1
AT1G18440	302.67	190.538	0.629525	-0.667664	0.000207179	0.000887397
AT1G18450	2183.45	1462.6	0.669856	-0.578076	9.53748e-06	5.35738e-05
[truncated: 31,605 more rows]

## Sheet: nrpd1 3x vs wt3x
Supplemental Dataset 1. Fold change of genes in embryos derived from indicated crosses.
id	wt3x baseMean	nrpd1 3x baseMean	foldChange nrpd1 3x / wt3x	log2FoldChange nrpd1 3x / wt3x	pval	padj
AT1G01010	23.8013	23.8335	1.00135	0.00194716	0.907459	1
AT1G01020	204.34	221.514	1.08405	0.116426	0.600341	1
AT1G01030	75.9021	95.5004	1.2582	0.331367	0.313821	0.821966
AT1G01040	766.233	629.81	0.821956	-0.282867	0.2121	0.648372
AT1G01046	18.0596	11.1539	0.617615	-0.695221	0.264374	0.742941
AT1G01050	490.956	617.4	1.25755	0.330611	0.122167	0.457942
AT1G01060	99.8035	1835.68	18.393	4.20108	1.87618e-68	1.57608e-64
AT1G01070	1.05134	3.8419	3.65428	1.86959	0.275696	0.760663
AT1G01073	1.05134	0.905986	0.861742	-0.214671	1	1
AT1G01080	524.565	992.68	1.89239	0.920206	0.00147753	0.0187492
AT1G01090	35625.3	39785.1	1.11676	0.159325	0.391136	0.931531
AT1G01100	9793.77	11167.5	1.14027	0.189376	0.318677	0.82932
AT1G01110	276.286	353.813	1.28061	0.356827	0.122084	0.457687
AT1G01115	1.05134	0.905986	0.861742	-0.214671	1	1
AT1G01120	3258.55	2961.84	0.908942	-0.137739	0.604306	1
AT1G01130	130.89	155.847	1.19067	0.251778	0.332487	0.849031
AT1G01140	1309.87	1088.87	0.831284	-0.266587	0.235069	0.692818
AT1G01150	7.74257	12.3718	1.5979	0.676174	0.404582	0.951171
AT1G01160	1306.96	1254.51	0.959868	-0.0590925	0.896307	1
AT1G01170	551.919	475.694	0.861891	-0.214423	0.414807	0.962993
AT1G01180	6.73659	9.74789	1.44701	0.533071	0.571555	1
AT1G01183	2.43602	3.62394	1.48765	0.573036	0.750045	1
AT1G01190	10.8497	4.81197	0.44351	-1.17296	0.174395	0.575189
AT1G01200	6.40625	8.80775	1.37487	0.459293	0.560059	1
AT1G01210	249.686	213.266	0.854135	-0.227464	0.399453	0.942914
AT1G01220	204.352	289.245	1.41542	0.501232	0.0386247	0.212417
AT1G01225	345.319	320.412	0.927872	-0.108002	0.73549	1
AT1G01230	384.91	264.117	0.686177	-0.543346	0.035631	0.200885
AT1G01240	235.12	54.7651	0.232924	-2.10207	1.31083e-12	2.08751e-10
AT1G01250	178.418	72.5986	0.406901	-1.29725	0.000771005	0.0110629
AT1G01260	977.802	999.863	1.02256	0.032188	0.831213	1
AT1G01270	1.05134	0.905986	0.861742	-0.214671	1	1
AT1G01280	1.05134	0.905986	0.861742	-0.214671	1	1
AT1G01290	227.469	334.151	1.469	0.554832	0.0541175	0.266712
AT1G01300	10822.3	7247.21	0.669657	-0.578505	0.0114019	0.0889334
AT1G01305	10.8074	5.02993	0.465416	-1.10341	0.22113	0.666286
AT1G01310	21.9487	29.4916	1.34366	0.426165	0.39054	0.93077
AT1G01320	5373.52	7333.08	1.36467	0.448552	0.0266055	0.162814
AT1G01340	3.58705	3.71796	1.03649	0.051712	1	1
AT1G01350	395.781	491.297	1.24133	0.311892	0.29778	0.798238
AT1G01355	1.7195	1.40599	0.817669	-0.290411	1	1
AT1G01360	143.172	156.103	1.09032	0.124747	0.650236	1
AT1G01370	318.853	435.122	1.36465	0.448529	0.0515216	0.258431
AT1G01380	8.45909	14.5257	1.71717	0.780035	0.260655	0.736938
AT1G01390	1.43452	1.90599	1.32866	0.409968	0.943743	1
AT1G01400	1.05134	0.905986	0.861742	-0.214671	1	1
AT1G01410	1.05134	0.905986	0.861742	-0.214671	1	1
AT1G01420	7.30656	6.3419	0.867974	-0.204276	0.901963	1
AT1G01430	704.167	630.225	0.894994	-0.16005	0.555059	1
AT1G01440	210.02	266.557	1.2692	0.343918	0.149943	0.522273
AT1G01448	312.42	341.249	1.09228	0.12734	0.527902	1
AT1G01450	203.73	186.873	0.917257	-0.124602	0.695826	1
AT1G01453	1.71801	0.905986	0.527347	-0.923177	0.872022	1
AT1G01460	1.05134	0.905986	0.861742	-0.214671	1	1
AT1G01470	74.307	23.0856	0.310678	-1.68651	0.105309	0.415622
AT1G01471	1.05134	0.905986	0.861742	-0.214671	1	1
AT1G01480	38.6093	19.9616	0.517016	-0.95172	0.10949	0.425968
AT1G01490	915.633	850.593	0.928968	-0.106299	0.696513	1
AT1G01500	343.828	258.095	0.750651	-0.413786	0.0982955	0.397082
AT1G01510	1552.77	1721.02	1.10835	0.148413	0.436019	0.986736
AT1G01520	29.3439	55.4232	1.88875	0.917432	0.0289544	0.173349
AT1G01530	2.48437	2.31197	0.930608	-0.103755	1	1
AT1G01540	1570.26	1431.48	0.91162	-0.133496	0.642907	1
AT1G01550	3698.18	2884.29	0.779921	-0.3586	0.0990097	0.399199
AT1G01560	74.5772	12.3419	0.165492	-2.59517	0.013306	0.0998084
AT1G01570	110.657	88.8166	0.802628	-0.317197	0.322058	0.833985
AT1G01580	23.6452	6.87183	0.290623	-1.78278	0.00858884	0.0718094
AT1G01590	1.71801	1.90599	1.10942	0.1498	1	1
AT1G01600	483.08	332.566	0.688427	-0.538625	0.0268845	0.163833
AT1G01610	455.456	164.013	0.360108	-1.4735	0.000317878	0.00539462
AT1G01620	13270.9	11512.6	0.867508	-0.205052	0.360627	0.890882
AT1G01630	58.1831	36.7352	0.631373	-0.663435	0.152792	0.52868
AT1G01640	7.69273	2.12394	0.276098	-1.85675	0.144538	0.509096
AT1G01650	903.591	416.395	0.460822	-1.11772	5.93774e-05	0.00136597
AT1G01660	1.8177	1.81197	0.996848	-0.00455405	1	1
AT1G01670	4.58556	2.81197	0.613224	-0.705514	0.662044	1
AT1G01680	6.31616	0.905986	0.143439	-2.80149	0.380016	0.914509
AT1G01690	215.017	293.916	1.36694	0.450951	0.0819227	0.353463
AT1G01695	26.1907	40.3292	1.53983	0.622771	0.165002	0.55555
AT1G01700	39.7621	43.5813	1.09605	0.132317	0.790865	1
AT1G01710	442.071	370.839	0.838869	-0.253483	0.313622	0.821784
AT1G01720	12952.7	7893.62	0.609419	-0.714494	0.00110647	0.0148067
AT1G01725	95.0256	63.6968	0.670312	-0.577095	0.0841507	0.35975
AT1G01730	377.891	383.891	1.01588	0.0227252	0.865205	1
AT1G01740	76.8693	129.612	1.68613	0.753715	0.0119379	0.0917512
AT1G01750	37.4883	25.7394	0.686599	-0.542459	0.260017	0.735816
AT1G01760	81.3494	67.7011	0.832225	-0.264954	0.381075	0.916206
AT1G01770	297.686	236.642	0.794937	-0.331087	0.187022	0.601953
AT1G01780	154.298	133.582	0.865741	-0.207992	0.445178	0.996706
AT1G01790	387.271	748.73	1.93335	0.951101	1.98844e-05	0.000550829
AT1G01800	652.525	606.567	0.929568	-0.105368	0.665586	1
AT1G01810	24.6607	34.9873	1.41875	0.504616	0.252076	0.721651
AT1G01820	633.034	522.938	0.826082	-0.275643	0.24066	0.703125
AT1G01830	607.542	673.332	1.10829	0.148334	0.49671	1
AT1G01840	105.545	137.983	1.30734	0.386633	0.183194	0.593834
AT1G01860	271.247	300.232	1.10686	0.146473	0.516368	1
AT1G01870	1.76935	1.31197	0.741499	-0.431483	1	1
AT1G01880	101.739	117.364	1.15357	0.206109	0.491993	1
AT1G01890	1.05134	0.905986	0.861742	-0.214671	1	1
AT1G01900	78.969	729.191	9.23389	3.20694	1.69174e-37	4.37276e-34
AT1G01910	1298.26	1437.95	1.1076	0.147434	0.455237	1
AT1G01920	390.149	330.254	0.846481	-0.240451	0.360716	0.890972
AT1G01930	291.035	365.429	1.25562	0.328397	0.14761	0.517159
AT1G01940	280.585	330.617	1.17831	0.236725	0.49949	1
AT1G01950	695.146	745.247	1.07207	0.100402	0.62922	1
AT1G01960	2627.49	2684.01	1.02151	0.030706	0.858109	1
AT1G01970	487.44	687.127	1.40967	0.495353	0.130363	0.477487
AT1G01980	3.721	5.02993	1.35177	0.434848	0.804527	1
AT1G01990	773.048	745.585	0.964474	-0.052185	0.905444	1
AT1G02000	219.011	156.099	0.712745	-0.488542	0.075664	0.3351
AT1G02010	93.0041	90.0644	0.968393	-0.0463359	0.885231	1
AT1G02020	678.495	826.884	1.2187	0.285346	0.168213	0.561635
AT1G02030	37.4883	56.2909	1.50156	0.58646	0.129216	0.474836
AT1G02040	19.8677	17.7137	0.891585	-0.165556	0.758068	1
AT1G02050	260.443	246.527	0.946569	-0.0792205	0.855857	1
AT1G02060	205.074	193.71	0.944585	-0.0822477	0.80979	1
AT1G02065	522.26	18.7736	0.0359468	-4.79799	5.51822e-21	2.47231e-18
AT1G02070	6.59752	2.93592	0.445003	-1.16811	0.392219	0.932787
AT1G02074	1.05134	0.905986	0.861742	-0.214671	1	1
AT1G02080	2826.88	2287.32	0.809131	-0.305554	0.155376	0.53448
AT1G02090	1479.35	1553.53	1.05014	0.0705876	0.729797	1
AT1G02100	538.755	459.147	0.852238	-0.230672	0.346603	0.86999
AT1G02110	3297.83	3686.34	1.11781	0.160673	0.414337	0.962908
AT1G02120	616.919	504.079	0.817091	-0.291432	0.215207	0.654128
AT1G02130	622.95	728.982	1.17021	0.226767	0.28112	0.769546
AT1G02136	2.05134	0.905986	0.441655	-1.17901	0.740795	1
AT1G02140	2517.82	2500.9	0.993279	-0.00972837	0.971259	1
AT1G02145	304.803	329.044	1.07953	0.110406	0.641526	1
AT1G02150	2703.12	4747.12	1.75616	0.812428	0.00105731	0.0142797
AT1G02160	329.486	332.348	1.00869	0.0124759	0.925927	1
AT1G02170	2248.25	1447.79	0.643963	-0.634951	0.00420161	0.0423336
AT1G02180	236.699	401.536	1.6964	0.762473	0.0010278	0.0139993
AT1G02190	21.1623	15.1838	0.717494	-0.478962	0.394685	0.936332
AT1G02205	8.75454	3.02993	0.346098	-1.53075	0.284549	0.774767
AT1G02210	1.05134	0.905986	0.861742	-0.214671	1	1
AT1G02220	4.58705	3.71796	0.810533	-0.303057	0.898614	1
AT1G02228	1.721	0.905986	0.52643	-0.925687	0.871969	1
AT1G02230	92.714	9.93592	0.107167	-3.22206	1.03611e-13	1.97815e-11
AT1G02250	4.43751	5.62394	1.26736	0.341831	0.868891	1
AT1G02260	207.377	242.505	1.1694	0.225763	0.313504	0.821694
AT1G02270	472.698	364.967	0.772094	-0.373152	0.125309	0.465423
AT1G02280	1769.46	2224.51	1.25716	0.330174	0.104223	0.412886
AT1G02290	395.009	420.023	1.06333	0.0885837	0.687267	1
AT1G02300	13.529	15.3676	1.1359	0.183836	0.703239	1
AT1G02305	1489.41	1232.22	0.827322	-0.27348	0.235051	0.692818
AT1G02310	18.2551	18.8377	1.03191	0.0453195	0.916302	1
AT1G02320	1.05134	1.31197	1.2479	0.319505	0.97994	1
AT1G02330	419.694	712.037	1.69656	0.762614	0.00425424	0.0426726
AT1G02335	8.06032	5.87183	0.728486	-0.457026	0.838	1
AT1G02340	28.6601	66.0387	2.3042	1.20427	0.00216744	0.0252533
AT1G02350	16.7746	28.1155	1.67607	0.745086	0.154711	0.53297
AT1G02360	11.218	11.1838	0.996955	-0.0044	1	1
AT1G02370	360.188	398.408	1.10611	0.145497	0.533725	1
AT1G02380	43.7362	69.2525	1.58341	0.663038	0.158677	0.541568
AT1G02390	1966.96	3317.78	1.68675	0.754247	0.00903263	0.074537
AT1G02391	1.05134	0.905986	0.861742	-0.214671	1	1
AT1G02400	23.7106	3.90599	0.164736	-2.60177	0.000274915	0.0047988
AT1G02405	2.05134	0.905986	0.441655	-1.17901	0.740795	1
AT1G02410	581.283	562.541	0.967757	-0.0472832	0.893995	1
AT1G02420	86.2483	133.295	1.54549	0.62806	0.0504176	0.254656
AT1G02430	42.2204	58.1028	1.37618	0.460668	0.213227	0.650704
AT1G02440	7.31553	9.1838	1.25538	0.328129	0.69663	1
AT1G02450	101.724	30.2694	0.297562	-1.74874	9.38556e-05	0.0019625
AT1G02460	1.05134	2.12394	2.02022	1.01451	0.657168	1
AT1G02470	3.442	6.3419	1.8425	0.881668	0.470837	1
AT1G02475	93.6454	91.9063	0.981429	-0.0270442	0.962036	1
AT1G02480	1.05134	0.905986	0.861742	-0.214671	1	1
AT1G02490	1.721	1.71796	0.998232	-0.00255301	1	1
AT1G02500	3936.25	6237.96	1.58474	0.66425	0.00107132	0.0144247
AT1G02510	1.05134	0.905986	0.861742	-0.214671	1	1
AT1G02520	73.8193	13.4018	0.181548	-2.46158	0.000562384	0.00862494
AT1G02530	8.59965	14.6197	1.70004	0.765566	0.258009	0.73186
AT1G02540	1.05134	0.905986	0.861742	-0.214671	1	1
AT1G02550	1.05134	1.90599	1.81291	0.858305	0.799163	1
AT1G02560	3491.8	4633.08	1.32685	0.408002	0.0404271	0.21889
AT1G02570	3.72848	13.0898	3.51076	1.81178	0.0457183	0.237806
AT1G02575	1.05134	0.905986	0.861742	-0.214671	1	1
AT1G02580	3.15702	1.40599	0.445353	-1.16698	0.592947	1
AT1G02590	1.05134	0.905986	0.861742	-0.214671	1	1
AT1G02600	1.05134	0.905986	0.861742	-0.214671	1	1
AT1G02610	4.30057	0.905986	0.210666	-2.24697	0.244433	0.708971
AT1G02620	1.05134	0.905986	0.861742	-0.214671	1	1
AT1G02630	1.05134	1.71796	1.63406	0.708463	0.803873	1
AT1G02640	204.019	255.317	1.25144	0.32359	0.188617	0.605339
AT1G02650	45.4228	56.3208	1.23992	0.310252	0.374649	0.907379
AT1G02660	496.247	419.164	0.844668	-0.243544	0.359444	0.889285
AT1G02670	48.402	50.513	1.04362	0.0615897	0.856866	1
AT1G02680	227.234	319.813	1.40742	0.493055	0.0440044	0.231689
AT1G02681	2.48736	10.2778	4.13202	2.04685	0.0450743	0.235514
AT1G02690	1250.84	1858.29	1.48563	0.571079	0.00602836	0.0553294
AT1G02700	44.4688	14.8718	0.334433	-1.58021	0.00478749	0.0465155
AT1G02710	1.38468	1.71796	1.24069	0.311147	0.946311	1
AT1G02720	1377.77	1012.23	0.73469	-0.444792	0.0484453	0.248295
AT1G02730	3214.32	4709.47	1.46515	0.551049	0.00651967	0.058796
AT1G02740	140.539	180.304	1.28295	0.35946	0.150381	0.52326
AT1G02750	216.711	216.65	0.999719	-0.000405101	0.979158	1
AT1G02760	1.05134	0.905986	0.861742	-0.214671	1	1
AT1G02770	28.2346	104.415	3.69812	1.88679	0.0055763	0.052121
AT1G02780	23229.2	30102.2	1.29587	0.373926	0.0592504	0.282803
AT1G02790	1.721	2.93592	1.70594	0.770563	0.657743	1
AT1G02800	1089.42	1661.86	1.52545	0.609235	0.00341569	0.0360584
AT1G02810	883.803	1197.24	1.35465	0.437921	0.0332412	0.191066
AT1G02813	2.48736	3.3419	1.34355	0.426054	0.754108	1
AT1G02816	728.153	332.92	0.457212	-1.12907	2.03516e-06	7.96104e-05
AT1G02820	1.05134	1.81197	1.72348	0.785329	0.801484	1
AT1G02830	1.05134	0.905986	0.861742	-0.214671	1	1
AT1G02840	3036.21	3170.5	1.04423	0.0624395	0.716375	1
AT1G02850	897.655	106.188	0.118295	-3.07954	1.16066e-07	6.52184e-06
AT1G02860	518.511	792.628	1.52866	0.612269	0.0332186	0.191018
AT1G02870	664.95	773.841	1.16376	0.218791	0.291035	0.786594
AT1G02880	230.582	142.646	0.618634	-0.692843	0.0394221	0.215077
AT1G02890	2301.98	2252.68	0.978584	-0.0312325	0.94215	1
AT1G02900	2.15253	0.905986	0.420894	-1.24847	0.737881	1
AT1G02910	397.334	451.151	1.13545	0.183261	0.423276	0.973039
AT1G02920	82.7657	8.02993	0.09702	-3.36557	1.00843e-12	1.6291e-10
AT1G02930	272.327	69.8208	0.256386	-1.96361	2.19165e-05	0.000598729
AT1G02940	3.05583	0.905986	0.296478	-1.754	0.439669	0.98946
AT1G02950	1.05134	1.90599	1.81291	0.858305	0.799163	1
AT1G02952	1.05134	1.81197	1.72348	0.785329	0.801484	1
AT1G02960	240.675	201.116	0.835636	-0.259054	0.356175	0.884922
AT1G02965	1.05134	0.905986	0.861742	-0.214671	1	1
AT1G02970	391.72	568.652	1.45168	0.537723	0.0792109	0.345938
AT1G02980	40.1849	73.2651	1.8232	0.866474	0.177227	0.581276
AT1G02990	447.169	422.254	0.944282	-0.0827099	0.760261	1
AT1G03000	479.406	508.853	1.06142	0.0860003	0.677727	1
AT1G03010	1.05134	0.905986	0.861742	-0.214671	1	1
AT1G03020	1.05134	1.90599	1.81291	0.858305	0.799163	1
AT1G03022	1.05134	0.905986	0.861742	-0.214671	1	1
AT1G03030	472.822	513.472	1.08597	0.118989	0.565699	1
AT1G03040	1208.48	1233.27	1.02051	0.0292973	0.822236	1
AT1G03050	1.71801	2.12394	1.23628	0.306008	0.91897	1
AT1G03055	3.20238	22.8676	7.14083	2.83609	0.000182451	0.00342882
AT1G03060	1767.92	1562.92	0.884044	-0.17781	0.413528	0.962066
AT1G03070	63.9393	15.2778	0.238943	-2.06526	0.0890523	0.372691
AT1G03080	1068.21	329.382	0.308349	-1.69736	9.81783e-13	1.59371e-10
AT1G03090	470.443	450.844	0.958338	-0.0613931	0.841114	1
AT1G03100	97.5303	136.355	1.39808	0.483448	0.0877209	0.368957
AT1G03103	7.64587	0.905986	0.118493	-3.07712	0.0314432	0.184037
AT1G03106	291.336	41.0472	0.140893	-2.82733	4.30469e-20	1.70172e-17
AT1G03110	575.406	905.529	1.57372	0.654181	0.00285502	0.0313691
AT1G03120	847.304	321.429	0.379355	-1.39838	2.74661e-06	0.000102414
AT1G03130	5931.91	6842.01	1.15342	0.205921	0.33025	0.845802
AT1G03140	1306.89	1394.85	1.0673	0.0939707	0.635918	1
AT1G03150	134.643	184.12	1.36747	0.451514	0.0855998	0.363524
AT1G03160	670.274	994.927	1.48436	0.56984	0.00799554	0.0683803
AT1G03170	2.38468	5.3419	2.2401	1.16356	0.393539	0.934715
AT1G03180	67.0189	126.236	1.88358	0.913478	0.002952	0.0321534
AT1G03190	351.073	351.843	1.00219	0.00316197	0.935879	1
AT1G03200	1.76935	0.905986	0.512044	-0.965659	0.871136	1
AT1G03210	1690.3	1579.05	0.934184	-0.0982221	0.705688	1
AT1G03220	3393.98	1630.72	0.480475	-1.05747	1.57484e-06	6.42985e-05
AT1G03230	3176.73	1291.13	0.406435	-1.2989	2.11739e-05	0.000579767
AT1G03240	1.05134	1.90599	1.81291	0.858305	0.799163	1
AT1G03250	345.209	439.241	1.27239	0.347542	0.140459	0.499756
AT1G03260	221.707	214.36	0.966863	-0.0486165	0.932533	1
AT1G03270	266.803	270.711	1.01465	0.0209773	0.85579	1
AT1G03280	640.591	659.067	1.02884	0.0410207	0.773548	1
AT1G03290	93.5511	210.24	2.24733	1.16821	2.25726e-05	0.000613165
AT1G03300	79.1782	141.351	1.78523	0.836107	0.00665557	0.0597012
AT1G03310	414.334	655.969	1.58319	0.662834	0.00955604	0.077711
AT1G03320	1.721	0.905986	0.52643	-0.925687	0.871969	1
AT1G03330	459.883	616.08	1.33965	0.421852	0.0484758	0.248355
AT1G03340	1.71801	2.62394	1.52732	0.611	0.777494	1
AT1G03350	809.544	887.747	1.0966	0.133039	0.520137	1
AT1G03360	663.102	910.337	1.37285	0.45717	0.0563619	0.274474
AT1G03365	508.179	660.789	1.30031	0.378854	0.0824037	0.354854
AT1G03370	472.608	318.42	0.673751	-0.569712	0.0199304	0.133194
AT1G03380	280.31	282.929	1.00934	0.0134164	0.906046	1
AT1G03390	3.15403	4.71796	1.49585	0.580968	0.724034	1
AT1G03400	9.44649	8.74789	0.926046	-0.110844	0.912089	1
AT1G03410	1002.85	992.803	0.989982	-0.0145262	1	1
AT1G03420	960.217	909.482	0.947163	-0.0783153	0.784349	1
AT1G03430	159.215	130.295	0.81836	-0.289192	0.344571	0.866904
AT1G03440	338.048	302.194	0.893938	-0.161753	0.632079	1
AT1G03445	14.6645	33.3335	2.27308	1.18465	0.0230519	0.147541
AT1G03457	946.5	1707.43	1.80394	0.851149	0.00406981	0.0413663
AT1G03470	585.814	732.815	1.25093	0.323006	0.120737	0.454327
AT1G03475	2456.81	3744.17	1.524	0.60786	0.00283677	0.0312426
AT1G03490	1.71801	0.905986	0.527347	-0.923177	0.872022	1
AT1G03495	71.7474	88.6968	1.23624	0.305956	0.493325	1
AT1G03502	3.43751	2.31197	0.672571	-0.572241	0.792305	1
AT1G03506	1.05134	1.31197	1.2479	0.319505	0.97994	1
AT1G03510	91.1864	81.6926	0.895886	-0.158612	0.610802	1
AT1G03515	1.05134	0.905986	0.861742	-0.214671	1	1
AT1G03520	234.765	192.783	0.821172	-0.284243	0.28537	0.776285
AT1G03530	1087.72	1499.61	1.37867	0.46328	0.104308	0.413009
AT1G03540	109.965	147.411	1.34053	0.422801	0.160394	0.545119
AT1G03545	66.9995	83.7183	1.24954	0.321393	0.348611	0.873399
AT1G03550	82.9252	109.834	1.32449	0.405441	0.172243	0.570612
AT1G03560	218.818	252.305	1.15304	0.205437	0.408693	0.956315
AT1G03570	1.05134	0.905986	0.861742	-0.214671	1	1
AT1G03580	14.25	12.9958	0.911984	-0.13292	0.946883	1
AT1G03590	756.864	563.242	0.744178	-0.426281	0.0672662	0.308993
AT1G03600	4315.77	4510.24	1.04506	0.063587	0.685925	1
AT1G03610	536.967	439.767	0.818983	-0.288095	0.221404	0.666987
AT1G03620	1.38468	1.90599	1.37649	0.46099	0.944456	1
AT1G03630	660.6	1818.3	2.7525	1.46074	2.32746e-05	0.000627163
AT1G03640	1.05134	0.905986	0.861742	-0.214671	1	1
AT1G03650	70.066	76.9405	1.09812	0.13503	0.683605	1
AT1G03660	13.375	10.3718	0.775465	-0.366866	0.664613	1
AT1G03670	3.49185	5.02993	1.44048	0.526548	0.716461	1
AT1G03680	2882.07	3010.52	1.04457	0.0629044	0.701052	1
AT1G03687	448.277	582.34	1.29906	0.377473	0.104517	0.413562
AT1G03700	3.20238	1.71796	0.536464	-0.898448	0.746346	1
AT1G03710	14.666	31.7736	2.16649	1.11536	0.0401756	0.217985
AT1G03720	1.05134	0.905986	0.861742	-0.214671	1	1
AT1G03730	452.404	351.557	0.777087	-0.363852	0.149148	0.520546
AT1G03740	432.262	293.078	0.67801	-0.560621	0.0267817	0.163481
AT1G03743	1.43452	1.40599	0.980108	-0.0289873	1	1
AT1G03746	1.05134	0.905986	0.861742	-0.214671	1	1
AT1G03750	160.189	186.714	1.16559	0.221059	0.374924	0.907652
AT1G03760	293.207	301.074	1.02683	0.0381967	0.823226	1
AT1G03770	296.742	307.39	1.03588	0.0508602	0.772856	1
AT1G03780	1262.43	1721.12	1.36334	0.447148	0.087838	0.369213
AT1G03790	37.0946	0.905986	0.0244237	-5.35557	2.47701e-10	2.561e-08
AT1G03800	21.3527	12.8718	0.60282	-0.730201	0.220814	0.665572
AT1G03810	1.05134	0.905986	0.861742	-0.214671	1	1
AT1G03820	7.69273	5.3419	0.694409	-0.526142	0.664511	1
AT1G03830	864.539	940.248	1.08757	0.12111	0.537256	1
AT1G03840	146.23	216.89	1.48321	0.568723	0.0296047	0.17588
AT1G03850	7.08189	6.93592	0.979388	-0.0300483	1	1
AT1G03860	1590.07	2201.65	1.38462	0.469495	0.0214671	0.140475
AT1G03870	1.05134	0.905986	0.861742	-0.214671	1	1
AT1G03880	26225.5	736.921	0.0280994	-5.15332	8.24915e-10	7.85336e-08
AT1G03890	223.874	0.905986	0.00404685	-7.94898	3.09663e-08	2.04427e-06
AT1G03900	1146.88	1081.65	0.943118	-0.0844901	0.752438	1
AT1G03905	234.855	106.398	0.453036	-1.1423	4.69055e-05	0.0011266
AT1G03910	1114.53	1292.38	1.15957	0.213589	0.300855	0.802009
AT1G03920	8.69722	9.96585	1.14587	0.196439	0.857289	1
AT1G03930	421.116	347.531	0.825263	-0.277074	0.269343	0.750549
AT1G03935	3.05583	2.71796	0.889434	-0.169041	1	1
AT1G03940	73.0131	124.594	1.70647	0.771011	0.071244	0.322026
AT1G03950	38.6006	22.8335	0.591531	-0.757473	0.132185	0.481705
AT1G03960	215.194	184.714	0.858364	-0.220338	0.428827	0.979788
AT1G03970	558.699	486.489	0.870754	-0.199663	0.389066	0.928377
AT1G03980	354.596	336.254	0.948273	-0.0766258	0.795872	1
AT1G03982	2.48736	8.02993	3.22829	1.69077	0.147964	0.517798
AT1G03990	449.961	560.429	1.24551	0.316732	0.179039	0.585677
AT1G04000	1271.08	1595.86	1.25551	0.328275	0.119861	0.45218
AT1G04010	106.203	120.488	1.1345	0.182062	0.531036	1
AT1G04020	503.587	848.542	1.685	0.752746	0.0255469	0.158733
AT1G04030	566.11	964.568	1.70385	0.768802	0.00325757	0.0347936
AT1G04040	87.5719	131.945	1.50671	0.591398	0.126235	0.467925
AT1G04050	195.175	252.223	1.29229	0.369934	0.134351	0.486418
AT1G04070	307.997	285.89	0.928225	-0.107454	0.724344	1
AT1G04080	3065.12	3289.45	1.07319	0.101905	0.591464	1
AT1G04090	26.2003	48.2651	1.84216	0.881398	0.0379886	0.209702
AT1G04100	43.5702	50.3292	1.15513	0.208055	0.654746	1
AT1G04110	56.704	80.5004	1.41966	0.505544	0.121833	0.457308
AT1G04120	7720.14	5664.74	0.733761	-0.446617	0.0366332	0.20467
AT1G04130	189.22	198.3	1.04799	0.0676214	0.76867	1
AT1G04140	2072.92	1923.7	0.928018	-0.107776	0.670226	1
AT1G04150	1081.18	1229.26	1.13696	0.185177	0.482399	1
AT1G04160	451.513	453.831	1.00513	0.00738649	1	1
AT1G04170	2938.34	3669.08	1.24869	0.320415	0.110093	0.427536
AT1G04171	1.05134	0.905986	0.861742	-0.214671	1	1
AT1G04180	26.3416	54.1669	2.05633	1.04007	0.0638433	0.297788
AT1G04190	612.209	831.871	1.3588	0.442336	0.0500152	0.253295
AT1G04200	652.304	471.476	0.722786	-0.46836	0.0426534	0.226635
AT1G04210	1718.52	1890.05	1.09981	0.137259	0.507013	1
AT1G04220	344.432	336.587	0.977224	-0.0332387	0.989574	1
AT1G04230	315.039	304.168	0.965492	-0.0506641	0.918486	1
AT1G04240	8.78943	10.9958	1.25102	0.323108	0.662866	1
AT1G04250	125.806	275.377	2.18891	1.13021	1.25608e-05	0.000371738
AT1G04260	438.983	438.207	0.998232	-0.00255255	0.938204	1
AT1G04270	12662.5	15142.9	1.19589	0.258089	0.191134	0.610735
AT1G04280	48.6855	15.0556	0.309243	-1.69319	0.000503353	0.00790404
AT1G04290	119.308	147.236	1.23408	0.303441	0.299853	0.800863
AT1G04295	98.2867	118.21	1.20271	0.266283	0.372436	0.903998
AT1G04300	2230.25	1932.4	0.866448	-0.206814	0.356201	0.884922
AT1G04310	1281.26	630.72	0.492265	-1.02249	6.81621e-06	0.000223883
AT1G04320	1.05134	0.905986	0.861742	-0.214671	1	1
AT1G04330	20.6845	16.2137	0.783858	-0.351336	0.581861	1
AT1G04340	393.702	486.194	1.23493	0.304431	0.162048	0.548739
AT1G04350	21.8758	11.1838	0.511241	-0.967925	0.119574	0.451505
AT1G04360	143.003	113.398	0.792977	-0.33465	0.271144	0.754033
AT1G04370	1.05134	0.905986	0.861742	-0.214671	1	1
AT1G04380	28.8634	134.184	4.64894	2.2169	5.7314e-06	0.000192202
AT1G04390	225.332	181.437	0.805197	-0.312587	0.250424	0.719208
AT1G04400	693.785	676.153	0.974585	-0.0371397	0.96337	1
AT1G04410	17565	20149.5	1.14714	0.198044	0.313299	0.821431
AT1G04420	660.529	948.649	1.4362	0.522253	0.0134132	0.10047
AT1G04425	190.528	287.89	1.51101	0.595515	0.0121422	0.0929811
AT1G04430	559.374	437.028	0.781279	-0.35609	0.144507	0.509096
AT1G04440	460.226	425.54	0.924632	-0.113049	0.637435	1
AT1G04445	5.63989	11.5257	2.0436	1.03112	0.187315	0.602369
AT1G04450	1.8177	0.905986	0.498424	-1.00455	0.870324	1
AT1G04457	1.38468	1.90599	1.37649	0.46099	0.944456	1
AT1G04470	1.05134	0.905986	0.861742	-0.214671	1	1
AT1G04480	4545.18	5765.07	1.26839	0.343	0.0808649	0.350248
AT1G04490	13.381	17.0257	1.27238	0.347532	0.579332	1
AT1G04500	1.05134	0.905986	0.861742	-0.214671	1	1
AT1G04501	1.05134	0.905986	0.861742	-0.214671	1	1
AT1G04510	1287.12	1621.62	1.25988	0.333286	0.106776	0.419634
AT1G04520	897.743	1773.01	1.97497	0.981828	0.00716958	0.0628521
AT1G04530	600.814	804.264	1.33862	0.420751	0.0482915	0.247777
AT1G04540	4.54169	13.2778	2.92354	1.54772	0.0726423	0.326457
AT1G04550	1022.27	1205.16	1.17891	0.237458	0.263632	0.741985
AT1G04555	47.5858	50.1412	1.0537	0.0754663	0.892288	1
AT1G04560	1768.57	5.43592	0.00307362	-8.34585	3.00301e-19	1.06218e-16
AT1G04570	259.553	242.39	0.933875	-0.0986983	0.692867	1
AT1G04580	76.8054	108.488	1.4125	0.498252	0.14452	0.509096
AT1G04590	366.968	667.785	1.81973	0.863728	9.43071e-05	0.00197071
AT1G04600	68.833	108.808	1.58075	0.660613	0.0414088	0.222666
AT1G04610	377.818	241.51	0.639222	-0.64561	0.00971848	0.0786945
AT1G04620	689.177	561.733	0.815078	-0.294989	0.229056	0.680707
AT1G04625	26.7538	41.5173	1.55183	0.633966	0.151795	0.526311
AT1G04630	1173.51	1262.91	1.07618	0.10592	0.555768	1
AT1G04635	135.859	162.201	1.19389	0.255671	0.410279	0.95844
AT1G04640	170.26	256.416	1.50603	0.590747	0.0206011	0.136509
AT1G04645	51.1297	62.9789	1.23175	0.300707	0.524438	1
AT1G04650	269.097	449.579	1.67069	0.740447	0.00423469	0.0425393
AT1G04660	113627	107339	0.94466	-0.0821328	0.867593	1
AT1G04670	1.05134	0.905986	0.861742	-0.214671	1	1
AT1G04680	781.634	873.521	1.11756	0.160349	0.42125	0.970506
AT1G04684	1.05134	0.905986	0.861742	-0.214671	1	1
AT1G04690	3836.91	3807.91	0.992442	-0.0109455	0.994445	1
AT1G04700	137.21	151.599	1.10487	0.143872	0.52621	1
AT1G04710	588.32	698.567	1.18739	0.247797	0.244747	0.709698
AT1G04720	1.05134	0.905986	0.861742	-0.214671	1	1
AT1G04730	289.545	451.865	1.5606	0.642105	0.00526338	0.0498057
AT1G04750	1718.53	1756.06	1.02184	0.0311666	0.835886	1
AT1G04760	151.827	217.01	1.42932	0.515326	0.0819758	0.353646
AT1G04770	553.593	1163.9	2.10244	1.07207	9.09074e-07	4.02991e-05
AT1G04778	7.79392	10.0898	1.29457	0.372476	0.622397	1
AT1G04780	723.232	889.645	1.2301	0.298771	0.157445	0.538855
AT1G04790	589.592	664.857	1.12766	0.173329	0.417528	0.966339
AT1G04800	8.83565	10.5898	1.19853	0.261265	0.783325	1
AT1G04810	1115.51	1532.53	1.37383	0.458207	0.0293917	0.175092
AT1G04820	31787.2	37013.1	1.1644	0.21959	0.25125	0.720228
AT1G04830	539.647	463.019	0.858004	-0.220943	0.373627	0.90621
AT1G04840	54.8404	49.231	0.897715	-0.155671	0.722706	1
AT1G04850	1134.77	1446.63	1.27482	0.350291	0.08407	0.359496
AT1G04860	558.262	672.263	1.20421	0.268085	0.231153	0.684879
AT1G04870	727.703	1287.33	1.76904	0.822965	0.000287273	0.00497832
AT1G04880	40.7384	89.3764	2.19391	1.13351	0.0015261	0.019206
AT1G04890	1.05134	0.905986	0.861742	-0.214671	1	1
AT1G04900	220.242	278.745	1.26563	0.339857	0.148019	0.517863
AT1G04910	370.035	375.694	1.01529	0.0218956	0.818357	1
AT1G04920	80.6802	37.6454	0.466601	-1.09974	0.00242029	0.0275031
AT1G04930	147.112	149.975	1.01946	0.0278089	0.916726	1
AT1G04940	1324.2	1928.84	1.45661	0.54261	0.00964244	0.0782055
AT1G04945	1465.7	2061.73	1.40665	0.492262	0.0185167	0.126438
AT1G04950	823.304	832.632	1.01133	0.0162525	0.87237	1
AT1G04960	210.516	197.808	0.939635	-0.0898273	0.75995	1
AT1G04970	217.41	221.39	1.01831	0.0261716	0.867276	1
AT1G04980	468.71	327.245	0.698181	-0.518327	0.0251026	0.156784
AT1G04985	395.222	391.886	0.991561	-0.0122268	0.994138	1
AT1G04990	538.49	235.822	0.437931	-1.19122	0.000934362	0.0129614
AT1G05000	41.9339	28.9916	0.691363	-0.532485	0.211577	0.64743
AT1G05010	216.539	51.919	0.239768	-2.06029	7.30691e-06	0.000237683
AT1G05020	13.5179	21.4916	1.58986	0.668898	0.245506	0.710895
AT1G05030	90.5188	109.586	1.21064	0.275773	0.346673	0.870037
AT1G05040	1.38468	2.52993	1.82709	0.86955	0.658911	1
AT1G05055	346.04	497.135	1.43664	0.522698	0.0209515	0.138069
AT1G05060	142.25	136.607	0.960333	-0.0583932	0.868367	1
AT1G05061	26.8439	50.6113	1.88539	0.914864	0.0388678	0.213204
AT1G05065	9.0789	7.15387	0.787967	-0.343793	0.765113	1
AT1G05070	498.208	411.31	0.825579	-0.276522	0.28364	0.773246
AT1G05080	2.38617	5.02993	2.10795	1.07584	0.463219	1
AT1G05085	1.05134	0.905986	0.861742	-0.214671	1	1
AT1G05090	258.684	230.663	0.891679	-0.165404	0.574506	1
AT1G05100	193.975	49.8933	0.257216	-1.95895	0.00122159	0.0160343
AT1G05120	539.762	531.203	0.984143	-0.0230605	0.997646	1
AT1G05135	410.141	135.137	0.32949	-1.60169	2.49637e-05	0.000662583
AT1G05136	1.38617	0.905986	0.653589	-0.613545	1	1
AT1G05140	674.864	716.208	1.06126	0.0857829	0.6424	1
AT1G05150	1148.2	1563	1.36126	0.444945	0.0522181	0.260912
AT1G05160	508.327	517.045	1.01715	0.0245336	0.920604	1
AT1G05170	226.221	88.8465	0.392741	-1.34835	2.06577e-06	8.04336e-05
AT1G05180	500.927	653.007	1.3036	0.382499	0.0739969	0.330684
AT1G05190	3065.72	4907.9	1.6009	0.67888	0.00187734	0.0226345
AT1G05200	60.6566	60.4789	0.997071	-0.00423231	1	1
AT1G05205	317.099	357.865	1.12856	0.17448	0.414338	0.962908
AT1G05210	199.697	301.33	1.50894	0.593531	0.0145165	0.106178
AT1G05220	141.122	122.236	0.86617	-0.207278	0.503708	1
AT1G05230	483.603	667.11	1.37946	0.464101	0.0345669	0.196934
AT1G05240	1.05134	3.31197	3.15023	1.65546	0.417184	0.965975
AT1G05250	2.05284	3.12394	1.52177	0.605749	0.764109	1
AT1G05260	28.8878	16.6496	0.576356	-0.794967	0.143083	0.506217
AT1G05270	378.739	423.788	1.11894	0.162139	0.454589	1
AT1G05280	15.6704	19.7437	1.25993	0.333344	0.587913	1
AT1G05290	1.05134	0.905986	0.861742	-0.214671	1	1
AT1G05291	1.05134	1.40599	1.33732	0.41935	0.979716	1
AT1G05300	79.6824	25.8933	0.324957	-1.62168	0.0543586	0.26751
AT1G05310	1.8177	0.905986	0.498424	-1.00455	0.870324	1
AT1G05320	149.476	91.0004	0.608795	-0.715971	0.0158475	0.113196
AT1G05330	1.05134	2.71796	2.58523	1.37029	0.526754	1
AT1G05340	196.869	21.4317	0.108863	-3.19942	1.08619e-08	7.91718e-07
AT1G05350	847.496	1063.6	1.25499	0.327676	0.118572	0.44883
AT1G05360	153.997	232.916	1.51247	0.596902	0.0165769	0.116726
AT1G05370	81.1597	105.838	1.30407	0.383023	0.222175	0.668133
AT1G05380	688.605	693.798	1.00754	0.010839	0.880952	1
AT1G05385	130.953	171.847	1.31228	0.392078	0.140735	0.500474
AT1G05390	1.05134	0.905986	0.861742	-0.214671	1	1
AT1G05400	9.51192	26.3035	2.76532	1.46745	0.0128808	0.0973721
AT1G05410	1209.96	1455.9	1.20326	0.266953	0.178757	0.585154
AT1G05420	238.091	103.492	0.434674	-1.20199	0.00153473	0.0192784
AT1G05430	446.545	550.737	1.23333	0.302559	0.165578	0.556543
AT1G05440	368.41	486.314	1.32003	0.400576	0.106804	0.419658
AT1G05450	3.25222	2.71796	0.835723	-0.258903	1	1
AT1G05460	1103.74	1378.37	1.24881	0.320557	0.174571	0.575485
AT1G05470	500.684	533.554	1.06565	0.0917324	0.662336	1
AT1G05490	110.727	83.4363	0.753532	-0.40826	0.334701	0.851327
AT1G05500	779.587	767.717	0.984773	-0.0221362	0.972196	1
AT1G05510	307.168	8.77782	0.0285766	-5.12902	9.57838e-11	1.08004e-08
AT1G05520	968.401	957.406	0.988646	-0.0164739	1	1
AT1G05530	1.38468	0.905986	0.654295	-0.611987	1	1
AT1G05540	3.05733	6.24789	2.04358	1.0311	0.404607	0.951171
AT1G05550	5.59004	7.55986	1.35238	0.4355	0.665538	1
AT1G05560	369.765	244.744	0.661891	-0.595334	0.0370352	0.206138
AT1G05562	295.081	204.039	0.691467	-0.532267	0.0570183	0.275991
AT1G05570	663.901	965.136	1.45373	0.539764	0.0126425	0.0960269
AT1G05575	7.45609	3.71796	0.498647	-1.00391	0.377388	0.910795
AT1G05577	21.3989	25.8335	1.20723	0.271703	0.586601	1
AT1G05580	1.721	1.71796	0.998232	-0.00255301	1	1
AT1G05590	395.245	432.352	1.09388	0.129459	0.566283	1
AT1G05600	118.195	188.462	1.5945	0.673103	0.0119354	0.0917512
AT1G05610	1.8177	1.40599	0.773497	-0.370532	1	1
AT1G05615	1.05134	0.905986	0.861742	-0.214671	1	1
AT1G05620	326.01	310.531	0.952521	-0.0701775	0.940436	1
AT1G05630	506.882	537.729	1.06086	0.0852282	0.683249	1
AT1G05640	119.042	202.279	1.69923	0.764878	0.00486717	0.0470234
AT1G05650	1.05134	1.71796	1.63406	0.708463	0.803873	1
AT1G05660	1.05134	2.21796	2.10964	1.077	0.653633	1
AT1G05670	151.23	193.86	1.28189	0.358274	0.173403	0.573436
AT1G05675	2.48437	0.905986	0.364675	-1.45532	0.6223	1
AT1G05680	126.774	0.905986	0.00714646	-7.12856	1.6376e-28	1.77505e-25
AT1G05690	17.3795	3.52993	0.203109	-2.29967	0.0104375	0.083086
AT1G05700	1.05134	0.905986	0.861742	-0.214671	1	1
AT1G05710	363.552	396.074	1.08946	0.12361	0.54662	1
AT1G05720	508.407	405.532	0.797651	-0.32617	0.219744	0.6633
AT1G05730	210.336	165.873	0.788607	-0.342622	0.235259	0.693253
AT1G05740	3.43901	1.71796	0.49955	-1.0013	0.653662	1
AT1G05750	210.615	245.069	1.16359	0.218584	0.365717	0.894449
AT1G05760	6.93235	16.3377	2.35673	1.23679	0.0867969	0.366405
AT1G05770	1.05134	0.905986	0.861742	-0.214671	1	1
AT1G05780	118.109	93.4321	0.791067	-0.338128	0.318397	0.829041
AT1G05785	101.21	82.9961	0.820037	-0.286239	0.449561	1
AT1G05790	237.786	240.223	1.01025	0.0147125	0.90782	1
AT1G05800	9.90172	1.71796	0.173501	-2.52698	0.259453	0.734717
AT1G05805	118.979	73.4148	0.617041	-0.696562	0.0247295	0.155171
AT1G05810	21.0767	14.6838	0.696685	-0.521422	0.380654	0.915369
AT1G05820	42.1579	46.107	1.09368	0.129186	0.681744	1
AT1G05830	567.211	655.844	1.15626	0.209469	0.352454	0.879227
AT1G05835	413.702	590.772	1.42801	0.514009	0.0720892	0.324537
AT1G05840	413.045	395.703	0.958013	-0.0618836	0.833857	1
AT1G05850	3438.62	2173.32	0.632034	-0.661926	0.00463283	0.045412
AT1G05860	393.438	360.613	0.916567	-0.125688	0.645006	1
AT1G05870	291.939	447.536	1.53298	0.616337	0.00751612	0.065277
AT1G05880	1.05134	0.905986	0.861742	-0.214671	1	1
AT1G05890	784.613	633.99	0.808028	-0.307522	0.196186	0.620289
AT1G05894	31.251	37.2053	1.19053	0.251604	0.621781	1
AT1G05900	67.37	65.4148	0.970978	-0.0424892	0.955301	1
AT1G05910	2265.58	2660.38	1.17426	0.231751	0.252808	0.72266
AT1G05920	7.9837	3.71796	0.465694	-1.10255	0.296222	0.795148
AT1G05925	1.05134	0.905986	0.861742	-0.214671	1	1
AT1G05930	1.38617	1.81197	1.30718	0.386455	0.94535	1
AT1G05940	507.606	598.481	1.17903	0.237598	0.270442	0.752808
AT1G05950	238.458	364.211	1.52736	0.611039	0.0107722	0.0850685
AT1G05960	746.022	790.307	1.05936	0.0831946	0.666296	1
AT1G05970	274.724	268.061	0.975746	-0.0354224	0.937971	1
AT1G05980	1.05134	0.905986	0.861742	-0.214671	1	1
AT1G05990	1.05134	1.31197	1.2479	0.319505	0.97994	1
AT1G06000	4607.6	3477.83	0.754802	-0.40583	0.214099	0.652155
AT1G06002	2627.75	2013.99	0.766429	-0.383776	0.219911	0.663425
AT1G06010	381.887	392.014	1.02652	0.0377595	0.824168	1
AT1G06020	2.05583	20.7437	10.0902	3.33488	0.000106757	0.00218601
AT1G06030	2.43901	4.43592	1.81874	0.862937	0.548665	1
AT1G06040	3131.16	3459.64	1.10491	0.143925	0.477797	1
AT1G06050	92.3701	101.086	1.09436	0.130085	0.602217	1
AT1G06060	207.644	233.069	1.12245	0.166646	0.459402	1
AT1G06070	853.377	994.633	1.16552	0.22098	0.295936	0.794824
AT1G06080	4208.83	5196.03	1.23456	0.303991	0.134009	0.485775
AT1G06090	1.05134	0.905986	0.861742	-0.214671	1	1
AT1G06100	1.05134	3.62394	3.44697	1.78533	0.337247	0.855646
AT1G06110	621.008	576.545	0.928402	-0.107178	0.675557	1
AT1G06120	1.43452	0.905986	0.63156	-0.663009	1	1
AT1G06130	494.321	385.711	0.780284	-0.357929	0.136097	0.489995
AT1G06135	6.78644	1.90599	0.280852	-1.83212	0.159085	0.542312
AT1G06137	1.8177	0.905986	0.498424	-1.00455	0.870324	1
AT1G06140	43.917	61.7909	1.40699	0.492614	0.188684	0.605356
AT1G06148	1.05134	0.905986	0.861742	-0.214671	1	1
AT1G06149	296.605	330.049	1.11275	0.154134	0.570773	1
AT1G06150	476.586	524.097	1.09969	0.137097	0.594988	1
AT1G06160	1.05134	0.905986	0.861742	-0.214671	1	1
AT1G06170	3.442	5.24789	1.52466	0.608489	0.630708	1
AT1G06180	411.82	666.11	1.61748	0.693746	0.0426404	0.226618
AT1G06190	1803.63	3352.69	1.85886	0.894415	1.19891e-05	0.000357144
AT1G06200	832.193	825.367	0.991798	-0.0118821	0.95493	1
AT1G06210	1126.56	1182.53	1.04969	0.0699569	0.71039	1
AT1G06220	2651.44	3468.36	1.30811	0.387479	0.0598839	0.284775
AT1G06225	1.05134	0.905986	0.861742	-0.214671	1	1
AT1G06230	2046.9	2217.43	1.08331	0.115448	0.563684	1
AT1G06240	277.053	300.582	1.08493	0.117599	0.602004	1
AT1G06250	93.8426	158.163	1.68541	0.753098	0.0066279	0.0595483
AT1G06260	55.489	40.2095	0.72464	-0.464665	0.211445	0.647112
AT1G06265	135.782	101.124	0.744753	-0.425166	0.148319	0.518553
AT1G06270	202.382	189.496	0.936329	-0.0949124	0.752066	1
AT1G06280	1.05134	1.90599	1.81291	0.858305	0.799163	1
AT1G06290	1177.7	942.209	0.800042	-0.321852	0.152124	0.527032
AT1G06310	128.243	234.984	1.83233	0.873678	0.000979649	0.0134768
AT1G06320	38.1156	50.2993	1.31965	0.400157	0.385443	0.922679
AT1G06330	2.05583	0.905986	0.440691	-1.18216	0.740663	1
AT1G06340	1.05134	1.90599	1.81291	0.858305	0.799163	1
AT1G06350	105.721	45.7011	0.432279	-1.20997	0.0270837	0.164807
AT1G06360	66.8195	55.0687	0.824141	-0.279037	0.637743	1
AT1G06370	76.3657	55.7609	0.730183	-0.45367	0.215769	0.655303
AT1G06380	401.693	429.528	1.06929	0.0966575	0.635488	1
AT1G06390	1407.33	1520.15	1.08017	0.111254	0.531275	1
AT1G06400	803.635	706.046	0.878565	-0.186779	0.461975	1
AT1G06410	2057.59	1832.23	0.890476	-0.167352	0.461084	1
AT1G06420	178.197	229.873	1.29	0.367367	0.273217	0.75673
AT1G06430	2306.24	2171.79	0.941702	-0.0866577	0.719864	1
AT1G06440	84.3314	88.0986	1.04467	0.0630492	0.881096	1
AT1G06450	84.8521	106.928	1.26017	0.333614	0.241538	0.704467
AT1G06460	87.4914	52.107	0.595568	-0.747663	0.0319227	0.185925
AT1G06470	330.014	260.245	0.788587	-0.342658	0.191737	0.612021
AT1G06475	122.273	98.8979	0.80883	-0.306092	0.363976	0.893508
AT1G06480	1.05134	0.905986	0.861742	-0.214671	1	1
AT1G06490	83.8993	99.274	1.18325	0.242756	0.587258	1
AT1G06500	336.82	428.181	1.27125	0.346243	0.140162	0.498966
AT1G06510	216.02	309.566	1.43304	0.519077	0.0856659	0.363636
AT1G06515	668.59	658.559	0.984997	-0.0218093	0.992765	1
AT1G06520	3770.92	2364.08	0.626925	-0.673636	0.00190022	0.0227796
AT1G06530	1052.01	1392.77	1.32391	0.404805	0.096947	0.393473
AT1G06540	9.41074	21.0556	2.23741	1.16183	0.0689901	0.314845
AT1G06550	551.695	640.105	1.16025	0.214438	0.295613	0.794274
AT1G06560	382.924	444.904	1.16186	0.216435	0.320234	0.831504
AT1G06570	543.118	555.558	1.02291	0.0326724	0.844813	1
AT1G06580	106.578	83.0944	0.779657	-0.359089	0.345637	0.868604
AT1G06590	437.289	560.357	1.28143	0.35776	0.104737	0.414043
AT1G06610	1.05134	0.905986	0.861742	-0.214671	1	1
AT1G06620	19.6428	0.905986	0.0461231	-4.43837	0.00129437	0.0168383
AT1G06630	680.721	628.554	0.923366	-0.115026	0.660107	1
AT1G06640	337.412	147.3	0.436557	-1.19576	3.70929e-06	0.000133304
AT1G06645	9.65697	13.1838	1.36521	0.449124	0.533916	1
AT1G06650	123.36	85.6542	0.694346	-0.526273	0.114668	0.439475
AT1G06660	460.609	586.99	1.27438	0.349792	0.170432	0.566623
AT1G06670	2073.19	2305.99	1.11229	0.153535	0.470574	1
AT1G06680	17722.9	20309.2	1.14593	0.196523	0.310492	0.816748
AT1G06690	231.719	373.899	1.61359	0.690272	0.00379033	0.0391042
AT1G06700	1051.89	1092.42	1.03854	0.0545546	0.769382	1
AT1G06710	196.941	265.343	1.34732	0.430093	0.0799784	0.347843
AT1G06720	1235.74	1449.92	1.17332	0.230598	0.26371	0.742019
AT1G06730	332.554	500.733	1.50572	0.590451	0.00948831	0.0772912
AT1G06740	541.035	636.644	1.17671	0.234763	0.278272	0.764992
AT1G06750	200.971	218.172	1.08559	0.118477	0.618924	1
AT1G06760	7454.32	8437.26	1.13186	0.178697	0.392613	0.933394
AT1G06770	350.882	402.288	1.14651	0.197245	0.364094	0.893648
AT1G06780	263.682	270.305	1.02512	0.0357872	0.822174	1
AT1G06790	447.254	528.425	1.18149	0.240606	0.25757	0.731375
AT1G06800	1190.29	1058.54	0.889314	-0.169236	0.490182	1
AT1G06810	3.20387	2.31197	0.721618	-0.470693	0.891068	1
AT1G06820	306.595	381.788	1.24525	0.316438	0.179186	0.585928
AT1G06830	1.05134	0.905986	0.861742	-0.214671	1	1
AT1G06840	282.763	221.992	0.785083	-0.349083	0.166495	0.558174
AT1G06850	743.319	582.596	0.783777	-0.351486	0.205276	0.635574
AT1G06860	1.05134	0.905986	0.861742	-0.214671	1	1
AT1G06870	677.132	427.6	0.631487	-0.663175	0.0231791	0.148185
AT1G06880	1.05134	0.905986	0.861742	-0.214671	1	1
AT1G06890	748.016	704.768	0.942183	-0.0859206	0.785011	1
AT1G06900	667.319	1014.85	1.5208	0.604826	0.00515872	0.0491196
AT1G06910	182.109	176.902	0.971409	-0.0418495	0.964185	1
AT1G06920	2.38468	1.40599	0.589592	-0.762211	0.801333	1
AT1G06923	2.48736	1.71796	0.690675	-0.53392	0.962639	1
AT1G06925	2.48736	0.905986	0.364236	-1.45705	0.622199	1
AT1G06930	4.92188	8.58979	1.74523	0.803413	0.364572	0.893867
AT1G06950	4631.76	9846.82	2.12593	1.0881	7.08916e-08	4.25375e-06
AT1G06960	414.147	556.182	1.34296	0.425413	0.205282	0.635574
AT1G06970	30.2123	50.7352	1.67929	0.747852	0.078853	0.344823
AT1G06980	94.4305	47.607	0.504149	-0.988077	0.00444999	0.0440957
AT1G06990	9.79541	7.58979	0.774831	-0.368046	0.806659	1
AT1G07000	172.607	130.86	0.758134	-0.399475	0.17349	0.573555
AT1G07010	446.81	525.866	1.17693	0.235032	0.266761	0.74617
AT1G07020	374.368	367.433	0.981476	-0.0269755	0.950342	1
AT1G07025	2.43751	3.12394	1.28161	0.357958	0.871326	1
AT1G07030	837.502	742.243	0.886257	-0.174202	0.523123	1
AT1G07040	1735.76	1593.74	0.91818	-0.123151	0.642858	1
AT1G07050	1.05134	0.905986	0.861742	-0.214671	1	1
AT1G07051	1.05134	0.905986	0.861742	-0.214671	1	1
AT1G07060	2.48736	3.12394	1.25593	0.328754	0.870236	1
AT1G07070	414.888	641.729	1.54675	0.629242	0.00631029	0.0573387
AT1G07080	2141.65	1366.09	0.637866	-0.648676	0.0038436	0.0395519
AT1G07090	23.8401	12.2778	0.515008	-0.957333	0.105939	0.417468
AT1G07100	1.05134	0.905986	0.861742	-0.214671	1	1
AT1G07110	750.636	834.102	1.11119	0.15211	0.444381	0.996005
AT1G07119	84.0986	75.1926	0.8941	-0.161491	0.648904	1
AT1G07120	96.1946	77.6585	0.807306	-0.308813	0.375429	0.908089
AT1G07128	285.605	201.394	0.705149	-0.504	0.058557	0.280253
AT1G07130	311.513	222.45	0.714093	-0.485816	0.0648102	0.301169
AT1G07135	4088.24	2939.93	0.719118	-0.475699	0.0380374	0.209852
AT1G07140	3196.6	3577.31	1.1191	0.162339	0.391974	0.932401
AT1G07150	551.861	211.962	0.384086	-1.3805	0.000236036	0.00423906
AT1G07160	22.8512	5.8419	0.25565	-1.96776	0.0163913	0.115979
AT1G07170	600.282	525.806	0.875932	-0.19111	0.448799	1
AT1G07175	1.05134	0.905986	0.861742	-0.214671	1	1
AT1G07180	65.9085	70.0729	1.06318	0.088391	0.836293	1
AT1G07190	1.05134	0.905986	0.861742	-0.214671	1	1
AT1G07200	419.827	432.775	1.03084	0.0438237	0.796836	1
AT1G07210	1239.24	1493.31	1.20502	0.269057	0.182571	0.592614
AT1G07220	303.91	270.279	0.889338	-0.169196	0.533948	1
AT1G07230	549.695	436.925	0.794849	-0.331247	0.193817	0.616202
AT1G07240	131.009	34.7651	0.265364	-1.91396	0.0144651	0.105917
AT1G07250	779.107	673.289	0.864181	-0.210595	0.384446	0.920897
AT1G07260	323.928	256.343	0.791357	-0.337599	0.194182	0.616721
AT1G07270	39.2696	62.6926	1.59647	0.674882	0.131215	0.479272
AT1G07280	244.884	30.7694	0.125649	-2.99253	9.1771e-15	2.12668e-12
AT1G07290	27.9286	38.3933	1.37469	0.45911	0.319346	0.830129
AT1G07300	72.1543	96.838	1.3421	0.424488	0.16017	0.54474
AT1G07310	2379.77	1395.96	0.586593	-0.769568	0.000503382	0.00790404
AT1G07320	6707.81	8092.15	1.20638	0.270681	0.159384	0.542892
AT1G07330	7.64737	19.7437	2.58176	1.36835	0.044239	0.232235
AT1G07340	1.05134	0.905986	0.861742	-0.214671	1	1
AT1G07350	2806.34	1006.95	0.358811	-1.4787	0.000516516	0.00806503
AT1G07360	1954.98	2122.07	1.08547	0.118321	0.507885	1
AT1G07370	1113.8	2032.1	1.82448	0.867483	0.00296303	0.0322421
AT1G07380	679.41	590.75	0.869505	-0.201734	0.425036	0.974752
AT1G07390	21.1764	69.2268	3.26906	1.70887	2.31443e-05	0.000625158
AT1G07400	2416.05	367.159	0.151966	-2.71818	0.00152838	0.0192203
AT1G07410	91.1825	22.8377	0.250461	-1.99734	1.76614e-07	9.54111e-06
AT1G07420	1301.07	877.047	0.674096	-0.568974	0.0118462	0.0912345
AT1G07430	11.7128	2.71796	0.23205	-2.10749	0.0348112	0.197856
AT1G07440	133.373	191.364	1.4348	0.52085	0.0497285	0.252299
AT1G07450	42.5946	60.1926	1.41315	0.498916	0.319014	0.829733
AT1G07460	1.05134	1.71796	1.63406	0.708463	0.803873	1
AT1G07470	779.163	778.836	0.99958	-0.000605838	0.99446	1
AT1G07473	11.0834	31.2095	2.81588	1.49359	0.00811683	0.069101
AT1G07476	9.94645	6.12394	0.615692	-0.69972	0.439666	0.98946
AT1G07480	686.733	624.349	0.909158	-0.137396	0.562522	1
AT1G07485	121.573	159.573	1.31257	0.392399	0.161018	0.546298
AT1G07490	138.204	188.971	1.36733	0.451366	0.0969483	0.393473
AT1G07500	433.076	105.941	0.244623	-2.03137	0.000486614	0.0076983
AT1G07510	1530.9	1357.12	0.886484	-0.173833	0.4579	1
AT1G07520	1467.71	1736.79	1.18334	0.242862	0.240412	0.702825
AT1G07530	1818.35	1493.04	0.821097	-0.284375	0.187787	0.603369
AT1G07540	3.20387	3.40599	1.06308	0.0882559	1	1
AT1G07550	1.05134	0.905986	0.861742	-0.214671	1	1
AT1G07560	2.05433	1.31197	0.638636	-0.646934	0.922422	1
AT1G07570	1508.43	1354.92	0.898232	-0.154841	0.530019	1
AT1G07580	1.05134	0.905986	0.861742	-0.214671	1	1
AT1G07590	236.925	139.577	0.589121	-0.763365	0.00506626	0.0484314
AT1G07600	47.3564	22.0257	0.465105	-1.10437	0.0195749	0.131572
AT1G07610	1.76935	1.90599	1.07722	0.107317	1	1
AT1G07615	312.351	471.664	1.51005	0.594595	0.0112106	0.08787
AT1G07620	4.92487	2.90599	0.590063	-0.761059	0.586517	1
AT1G07630	708.469	639.293	0.902359	-0.148226	0.565703	1
AT1G07640	77.1117	61.8806	0.802481	-0.317462	0.448764	1
AT1G07645	20.8251	3.52993	0.169504	-2.56061	0.0172969	0.120483
AT1G07650	448.125	257.945	0.57561	-0.796836	0.00111648	0.0148928
AT1G07660	1357.34	1334.04	0.982836	-0.0249779	0.999217	1
AT1G07670	3436.4	2709.35	0.788427	-0.342952	0.106372	0.418588
AT1G07680	1.71801	4.93592	2.87304	1.52258	0.306138	0.809717
AT1G07690	1.7195	4.71796	2.74379	1.45617	0.36625	0.894449
AT1G07700	485.158	532.173	1.09691	0.13344	0.483417	1
AT1G07702	19.3476	26.7095	1.38051	0.465201	0.382414	0.918198
AT1G07705	547.736	886.171	1.61788	0.694103	0.00157709	0.0197002
AT1G07710	73.2602	108.15	1.47624	0.561932	0.0777222	0.341163
AT1G07720	74.1163	10.1539	0.136999	-2.86776	5.26618e-07	2.50289e-05
AT1G07725	291.359	295.236	1.01331	0.019071	0.905764	1
AT1G07728	294.18	299.548	1.01825	0.0260896	0.886729	1
AT1G07730	120.032	183.655	1.53005	0.61358	0.0222356	0.144101
AT1G07740	214.912	304.27	1.41579	0.501607	0.0393549	0.214754
AT1G07745	150.736	128.954	0.855493	-0.225172	0.442951	0.994126
AT1G07747	1.721	0.905986	0.52643	-0.925687	0.871969	1
AT1G07750	2648.25	2406.22	0.908605	-0.138275	0.546029	1
AT1G07760	1.05134	0.905986	0.861742	-0.214671	1	1
AT1G07770	10695.7	11168	1.04416	0.0623368	0.715314	1
AT1G07780	449.951	504.874	1.12207	0.166157	0.415366	0.963696
AT1G07790	2686.88	3927.26	1.46164	0.547589	0.0405426	0.219409
AT1G07795	5.39365	4.65387	0.862843	-0.21283	0.970917	1
AT1G07800	1.8177	0.905986	0.498424	-1.00455	0.870324	1
AT1G07810	1417.78	1531.99	1.08056	0.111781	0.56601	1
AT1G07820	3449.38	4093.44	1.18672	0.246979	0.280258	0.768001
AT1G07830	865.656	921.235	1.0642	0.089774	0.657472	1
AT1G07840	432.671	673.575	1.55679	0.63857	0.00383615	0.0395285
AT1G07850	81.2452	72.9747	0.898203	-0.154887	0.679038	1
AT1G07860	80.022	197.642	2.46984	1.30442	0.000340288	0.00572503
AT1G07870	2314.49	2045.71	0.883871	-0.178092	0.415289	0.963647
AT1G07880	14.1437	19.0257	1.34517	0.42779	0.524061	1
AT1G07885	1.43452	0.905986	0.63156	-0.663009	1	1
AT1G07890	7920.38	10258.7	1.29523	0.373204	0.0665605	0.307068
AT1G07900	8.97472	1.90599	0.212373	-2.23533	0.0472335	0.244025
AT1G07901	41.9348	43.2951	1.03244	0.0460556	0.903877	1
AT1G07910	261.352	314.946	1.20506	0.269109	0.236554	0.695849
AT1G07920	28801.5	34539.3	1.19922	0.262093	0.1964	0.620713
AT1G07930	26546.5	30062.1	1.13243	0.179421	0.379784	0.914148
AT1G07940	27318.4	32190.6	1.17835	0.236764	0.245519	0.710895
AT1G07950	243.239	426.087	1.75172	0.808775	0.000997331	0.0136841
AT1G07960	442.184	504.878	1.14178	0.191287	0.378928	0.913003
AT1G07970	816.458	1041.09	1.27514	0.35065	0.102043	0.407515
AT1G07980	468.709	404.686	0.863405	-0.211891	0.437536	0.987859
AT1G07985	607.878	18.3077	0.0301175	-5.05326	1.74545e-17	5.38079e-15
AT1G07990	899.756	902.649	1.00322	0.00463118	0.897339	1
AT1G08000	713.814	845.542	1.18454	0.244329	0.335826	0.853199
AT1G08005	3.442	3.93592	1.1435	0.193452	0.92895	1
AT1G08010	1212.1	1164.28	0.96055	-0.0580678	0.851907	1
AT1G08030	280.633	303.168	1.0803	0.111432	0.601954	1
AT1G08032	1.05134	0.905986	0.861742	-0.214671	1	1
AT1G08035	7.31104	17.5257	2.39715	1.26132	0.0760985	0.336367
AT1G08040	393.267	363.117	0.923335	-0.115074	0.695345	1
AT1G08050	72.4204	28.4916	0.393419	-1.34586	0.00967371	0.0784402
AT1G08060	1317.47	1173.19	0.890489	-0.167331	0.478507	1
AT1G08065	1.05134	0.905986	0.861742	-0.214671	1	1
AT1G08070	86.8644	113.992	1.3123	0.392095	0.200352	0.627888
AT1G08080	1.43452	0.905986	0.63156	-0.663009	1	1
AT1G08090	1.05134	0.905986	0.861742	-0.214671	1	1
AT1G08100	1.05134	0.905986	0.861742	-0.214671	1	1
AT1G08105	2.05433	9.58979	4.66808	2.22283	0.0415343	0.223052
AT1G08110	1325.23	1251.35	0.944256	-0.0827505	0.767071	1
AT1G08115	1.05134	0.905986	0.861742	-0.214671	1	1
AT1G08120	8.49484	11.1838	1.31654	0.396752	0.665433	1
AT1G08125	390.71	506.584	1.29657	0.374703	0.109356	0.425642
AT1G08130	1196.92	1519.83	1.26979	0.344585	0.097491	0.394846
AT1G08135	1.05134	0.905986	0.861742	-0.214671	1	1
AT1G08140	2.05583	0.905986	0.440691	-1.18216	0.740663	1
AT1G08150	1.05134	0.905986	0.861742	-0.214671	1	1
AT1G08160	1.05134	0.905986	0.861742	-0.214671	1	1
AT1G08165	1.05134	0.905986	0.861742	-0.214671	1	1
AT1G08170	2.05284	4.71796	2.29826	1.20054	0.453713	1
AT1G08180	39.0685	33.4873	0.857144	-0.22239	0.674594	1
AT1G08190	857.432	1110	1.29457	0.372471	0.0747205	0.332463
AT1G08200	3239.34	2805.71	0.866135	-0.207336	0.389144	0.928498
AT1G08210	394.936	453.339	1.14788	0.198973	0.384337	0.920897
AT1G08220	296.677	264.215	0.890582	-0.16718	0.553674	1
AT1G08230	36.4472	6.3419	0.174003	-2.52282	2.0465e-05	0.000562736
AT1G08240	1.05134	0.905986	0.861742	-0.214671	1	1
AT1G08250	164.683	112.74	0.684585	-0.546699	0.0913473	0.378571
AT1G08260	1391.74	1174.95	0.844229	-0.244294	0.278095	0.764818
AT1G08270	215.93	218.984	1.01414	0.0202587	0.923426	1
AT1G08280	121.866	84.0644	0.689813	-0.535723	0.0937038	0.38523
AT1G08290	13.4248	1.90599	0.141975	-2.81629	0.00461955	0.0453202
AT1G08300	124.038	71.3849	0.57551	-0.797088	0.00945988	0.0771531
AT1G08310	21.41	18.2778	0.853704	-0.228192	0.658328	1
AT1G08315	208.37	112.304	0.538964	-0.89174	0.0016825	0.0207622
AT1G08320	10.8014	1.71796	0.15905	-2.65245	0.0186767	0.127271
AT1G08340	14.4666	12.1197	0.837774	-0.255366	0.792368	1
AT1G08350	264.426	278.151	1.0519	0.0730043	0.736415	1
AT1G08360	9759.63	10763.2	1.10283	0.141209	0.447154	0.999752
AT1G08370	1241.74	1314.08	1.05825	0.0816857	0.650151	1
AT1G08380	9153.67	8872.75	0.96931	-0.0449702	0.957283	1
AT1G08390	132.889	182.244	1.3714	0.455653	0.0863549	0.365218
AT1G08400	78.33	113.74	1.45206	0.5381	0.079418	0.346312
AT1G08410	594.487	854.897	1.43804	0.524104	0.0135263	0.101137
AT1G08420	1163.5	1102.92	0.947939	-0.0771332	0.761723	1
AT1G08430	191.16	152.249	0.796448	-0.328349	0.470001	1
AT1G08440	1.38468	0.905986	0.654295	-0.611987	1	1
AT1G08450	395.272	544.049	1.37639	0.460893	0.0352097	0.199379
AT1G08460	435.119	449.245	1.03247	0.0460955	0.799556	1
AT1G08465	321.384	388.19	1.20787	0.272465	0.284529	0.774767
AT1G08470	326.608	388.711	1.19015	0.251139	0.271599	0.754612
AT1G08480	1260.14	1371.39	1.08829	0.122062	0.498697	1
AT1G08490	623.532	724.084	1.16126	0.215694	0.294916	0.793353
AT1G08500	116.496	81.2183	0.697177	-0.520403	0.112745	0.434405
AT1G08510	933.425	1188.22	1.27297	0.348195	0.0874667	0.368303
AT1G08520	2329.62	3960.42	1.70003	0.76556	0.00268573	0.0298926
AT1G08530	248.107	264.779	1.06719	0.0938231	0.674297	1
AT1G08540	531.233	1410.12	2.65443	1.4084	1.54236e-06	6.31258e-05
AT1G08550	254.119	289.66	1.13986	0.188851	0.533691	1
AT1G08560	3682.88	6397.75	1.73716	0.79673	8.18252e-05	0.00175462
AT1G08570	1061.52	874.174	0.823512	-0.280139	0.207453	0.639642
AT1G08580	574.751	870.632	1.5148	0.599126	0.0230183	0.147382
AT1G08590	175.667	158.633	0.903032	-0.147152	0.606236	1
AT1G08592	108.458	101.932	0.93983	-0.0895278	0.823964	1
AT1G08600	1527.18	1462.79	0.957834	-0.0621527	0.809291	1
AT1G08610	353.505	525.16	1.48558	0.571028	0.0129784	0.0979032
AT1G08620	1021.22	913.111	0.894137	-0.161433	0.498132	1
AT1G08630	3601.91	4051.11	1.12471	0.169557	0.389366	0.928564
AT1G08640	1042.47	1493.85	1.433	0.519036	0.0129671	0.0978709
AT1G08650	2177.29	4729.61	2.17225	1.11919	6.68659e-08	4.04834e-06
AT1G08660	748.315	561.489	0.750339	-0.414386	0.0808394	0.350221
AT1G08670	4.15253	4.71796	1.13616	0.184172	0.990579	1
AT1G08680	1092.66	1068.14	0.977556	-0.0327484	0.922496	1
AT1G08695	1.05134	0.905986	0.861742	-0.214671	1	1
AT1G08700	2537.96	2233.54	0.880051	-0.18434	0.418774	0.967722
AT1G08710	148.456	184.086	1.24001	0.310347	0.204534	0.634325
AT1G08720	792.48	528.788	0.667258	-0.583684	0.0909536	0.377591
AT1G08730	23.5887	28.3634	1.20241	0.265934	0.612385	1
AT1G08735	1.05134	0.905986	0.861742	-0.214671	1	1
AT1G08740	1.38617	0.905986	0.653589	-0.613545	1	1
AT1G08750	226.647	242.377	1.0694	0.0968044	0.643203	1
AT1G08760	522.13	678.533	1.29955	0.378009	0.0806442	0.349698
AT1G08770	263.019	275.309	1.04673	0.0658838	0.769525	1
AT1G08780	539.724	634.041	1.17475	0.232355	0.243406	0.707276
AT1G08790	1.05134	0.905986	0.861742	-0.214671	1	1
AT1G08800	53.4467	49.4532	0.92528	-0.112038	0.749753	1
AT1G08810	3.91889	0.905986	0.231184	-2.11288	0.297727	0.798238
AT1G08820	603.537	710.123	1.1766	0.234627	0.254099	0.725055
AT1G08830	877.315	1284.14	1.46372	0.549635	0.280205	0.767919
AT1G08840	301.762	380.835	1.26204	0.335753	0.146527	0.514536
AT1G08845	212.016	255.206	1.20371	0.267489	0.384879	0.921526
AT1G08860	263.351	193.949	0.736467	-0.441307	0.0741895	0.331189
AT1G08870	1.05134	0.905986	0.861742	-0.214671	1	1
AT1G08880	3098.27	2719.09	0.877617	-0.188337	0.429849	0.980902
AT1G08890	7.69123	3.21796	0.418393	-1.25707	0.263878	0.742243
AT1G08900	16.3103	11.6197	0.712415	-0.489211	0.627477	1
AT1G08910	1801.03	3054.79	1.69614	0.762257	0.000214678	0.00392685
AT1G08920	20.6392	7.08979	0.343511	-1.54157	0.0349192	0.198202
AT1G08930	148.852	32.5813	0.218884	-2.19176	1.58832e-10	1.68362e-08
AT1G08940	61.5686	44.2011	0.717916	-0.478114	0.238739	0.700041
AT1G08950	1.43452	0.905986	0.63156	-0.663009	1	1
AT1G08960	275.639	292.856	1.06246	0.0874121	0.647113	1
AT1G08970	2635.87	2258.54	0.856848	-0.222889	0.342981	0.864838
AT1G08980	441.996	387.895	0.877599	-0.188367	0.475915	1
AT1G08985	32.3009	81.5771	2.52554	1.33659	0.0668614	0.307901
AT1G08990	1.8177	0.905986	0.498424	-1.00455	0.870324	1
AT1G09000	126.821	183.21	1.44464	0.530711	0.0799402	0.34779
AT1G09010	1566.05	1707.49	1.09032	0.124754	0.523092	1
AT1G09020	1163.91	1273.65	1.09428	0.12998	0.506169	1
AT1G09026	1.05134	0.905986	0.861742	-0.214671	1	1
AT1G09030	1.05134	0.905986	0.861742	-0.214671	1	1
AT1G09040	102.858	166.227	1.61608	0.692498	0.014579	0.106474
AT1G09050	84.9719	84.9363	0.999581	-0.000605263	0.921675	1
AT1G09060	1301.9	1207.89	0.927793	-0.108125	0.64236	1
AT1G09070	19127.5	14531.2	0.759702	-0.396495	0.21592	0.655526
AT1G09080	4.39066	2.90599	0.661856	-0.59541	0.66288	1
AT1G09090	4.10418	4.8419	1.17975	0.23848	0.88992	1
AT1G09100	335.637	408.108	1.21592	0.282049	0.218059	0.659517
AT1G09110	1.05134	1.40599	1.33732	0.41935	0.979716	1
AT1G09130	3278.58	4273.41	1.30343	0.382316	0.0522323	0.26094
AT1G09140	1109.07	618.554	0.557725	-0.842374	0.0100405	0.0807708
AT1G09150	808.645	867.461	1.07273	0.101292	0.594707	1
AT1G09155	4.8177	0.905986	0.188054	-2.41078	0.282734	0.771843
AT1G09157	7.83715	54.013	6.89192	2.78491	6.53523e-08	3.96384e-06
AT1G09160	1071.89	1165.13	1.08699	0.120335	0.530162	1
AT1G09170	1.71801	0.905986	0.527347	-0.923177	0.872022	1
AT1G09176	2.10418	4.21796	2.00456	1.00329	0.541059	1
AT1G09180	14.8059	95.4363	6.44583	2.68837	2.91814e-11	3.74258e-09
AT1G09190	194.676	448.677	2.30473	1.2046	2.64497e-06	9.90815e-05
AT1G09195	97.9571	108.398	1.10659	0.146115	0.579836	1
AT1G09200	5577.34	6991.76	1.2536	0.32608	0.253864	0.724691
AT1G09210	3014.69	2997.23	0.994205	-0.00838408	1	1
AT1G09220	54.28	64.3849	1.18616	0.246301	0.496693	1
AT1G09230	301.98	350.553	1.16085	0.21518	0.325048	0.838562
AT1G09240	1.05134	0.905986	0.861742	-0.214671	1	1
AT1G09245	1.05134	0.905986	0.861742	-0.214671	1	1
AT1G09250	389.701	331.04	0.849471	-0.235363	0.365313	0.894241
AT1G09260	1.05134	0.905986	0.861742	-0.214671	1	1
AT1G09270	1173.29	1209.34	1.03072	0.0436574	0.781603	1
AT1G09280	420.867	468.899	1.11413	0.155915	0.464788	1
AT1G09290	426.027	552.323	1.29645	0.374567	0.0944716	0.387362
AT1G09300	273.195	351.057	1.28501	0.361777	0.116394	0.443432
AT1G09310	647.762	192.958	0.297884	-1.74718	0.00136599	0.0176033
AT1G09320	278.614	367.826	1.3202	0.400757	0.217142	0.657868
AT1G09330	564.497	557.361	0.987359	-0.0183538	0.996251	1
AT1G09340	526.459	812.367	1.54308	0.62581	0.0620729	0.29198
AT1G09350	1.05134	0.905986	0.861742	-0.214671	1	1
AT1G09360	1.05134	0.905986	0.861742	-0.214671	1	1
AT1G09370	11.7396	6.15387	0.524199	-0.931814	0.418178	0.967075
AT1G09380	111.973	173.163	1.54648	0.628984	0.0236104	0.150143
AT1G09390	344.976	243.544	0.705972	-0.502317	0.0395524	0.215648
AT1G09400	19.6475	21.3377	1.08602	0.119056	0.911849	1
AT1G09410	43.5843	48.2651	1.1074	0.147174	0.71105	1
AT1G09415	153.041	172.911	1.12983	0.176108	0.498508	1
AT1G09420	2185.85	2561.63	1.17192	0.22887	0.244145	0.708502
AT1G09421	952.165	1052.03	1.10488	0.143887	0.46381	1
AT1G09430	992.82	952.321	0.959207	-0.0600855	0.890274	1
AT1G09440	4.44051	13.4958	3.03924	1.60371	0.0631037	0.295487
AT1G09450	238.656	323.497	1.35549	0.438819	0.0909497	0.377591
AT1G09460	801.775	462.382	0.576699	-0.794111	0.0033352	0.0353755
AT1G09470	639.306	892.064	1.39536	0.480639	0.0436258	0.230055
AT1G09480	85.8857	97.4919	1.13514	0.182865	0.47345	1
AT1G09483	1.05134	1.31197	1.2479	0.319505	0.97994	1
AT1G09486	44.7621	20.4275	0.456356	-1.13177	0.0196295	0.131839
AT1G09490	256.144	724.354	2.82791	1.49974	5.26881e-08	3.25446e-06
AT1G09500	1094.24	647.699	0.591917	-0.756534	0.0269048	0.163927
AT1G09510	55.4781	69.8592	1.25922	0.33253	0.599976	1
AT1G09520	1790.85	1609.59	0.898787	-0.153949	0.525921	1
AT1G09530	162.05	225.604	1.39219	0.477353	0.0574018	0.276998
AT1G09540	18.7806	11.4658	0.610515	-0.711901	0.257705	0.731491
AT1G09550	27.6154	14.4018	0.521512	-0.939227	0.091222	0.378217
AT1G09560	652.268	373.591	0.572757	-0.804004	0.00070288	0.0103001
AT1G09570	1027.36	1160.57	1.12966	0.175889	0.382184	0.917953
AT1G09575	69.3476	78.6926	1.13476	0.182383	0.584591	1
AT1G09580	759.86	698.037	0.918639	-0.122429	0.635932	1
AT1G09590	5096.04	11892.6	2.3337	1.22262	6.79768e-07	3.09926e-05
AT1G09600	90.1508	177.753	1.97173	0.97946	0.000602141	0.00910582
AT1G09610	27.9436	36.5813	1.30911	0.38859	0.406513	0.953286
AT1G09620	4022.71	4839.58	1.20306	0.266714	0.187759	0.603336
AT1G09625	1.05134	0.905986	0.861742	-0.214671	1	1
AT1G09630	366.752	509.682	1.38972	0.474792	0.0293731	0.17503
AT1G09640	8548.69	8268.1	0.967178	-0.0481472	0.85223	1
AT1G09645	446.33	426.344	0.95522	-0.0660947	0.830279	1
AT1G09650	29.2382	65.1028	2.22664	1.15487	0.00319453	0.0342182
AT1G09660	1007.63	1182.49	1.17353	0.230853	0.242745	0.706455
AT1G09665	1.8177	1.90599	1.04857	0.0684228	1	1
AT1G09680	51.1149	79.2482	1.5504	0.632636	0.121638	0.456731
AT1G09690	26397	24660.4	0.934211	-0.0981798	0.687516	1
AT1G09700	483.697	758.803	1.56875	0.64962	0.0175546	0.121874
AT1G09710	81.263	185.189	2.27888	1.18833	3.08536e-05	0.000789626
AT1G09720	2.39066	3.21796	1.34605	0.428737	0.870978	1
AT1G09730	916.168	795.495	0.868285	-0.203759	0.387293	0.925132
AT1G09740	28.5811	39.1412	1.36948	0.453625	0.262588	0.740135
AT1G09750	7062.37	5715.32	0.809264	-0.305318	0.206286	0.63762
AT1G09760	1163.28	1489.33	1.28029	0.356471	0.0850554	0.362189
AT1G09770	4108.03	3763.28	0.916079	-0.126457	0.667953	1
AT1G09780	360.558	584.703	1.62166	0.697474	0.00208606	0.0245391
AT1G09790	19.128	4.71796	0.246652	-2.01945	0.00665467	0.0597012
AT1G09794	35.8372	24.7095	0.689493	-0.536392	0.278237	0.764992
AT1G09795	1894.54	2376.88	1.2546	0.327225	0.0960991	0.391556
AT1G09800	226.88	250.531	1.10424	0.143057	0.576724	1
AT1G09810	316.68	552.853	1.74578	0.803869	0.0021847	0.0253879
AT1G09812	8.1756	3.12394	0.382106	-1.38796	0.229789	0.682281
AT1G09815	1140.17	1050.82	0.921634	-0.117734	0.767881	1
AT1G09820	255.959	293.198	1.14549	0.195963	0.445646	0.997576
AT1G09830	682.38	1709.28	2.50488	1.32474	2.34894e-08	1.59453e-06
AT1G09840	490.373	402.156	0.820101	-0.286126	0.336497	0.854337
AT1G09850	3.10568	5.52993	1.78059	0.832354	0.544233	1
AT1G09860	1.71801	2.21796	1.29101	0.368495	0.917727	1
AT1G09870	710.27	692.251	0.97463	-0.0370731	0.912871	1
AT1G09880	21.6467	6.24789	0.288631	-1.7927	0.00973791	0.0787517
AT1G09890	1.43452	0.905986	0.63156	-0.663009	1	1
AT1G09900	465.317	704.922	1.51493	0.59925	0.0135728	0.101395
AT1G09910	147.53	239.608	1.62413	0.699664	0.00708419	0.0622823
AT1G09920	236.444	226.36	0.957353	-0.0628774	0.846605	1
AT1G09930	14.9041	13.7778	0.924433	-0.11336	0.870146	1
AT1G09932	45.3146	12.8419	0.283394	-1.81912	0.0247335	0.155171
AT1G09935	1.05134	0.905986	0.861742	-0.214671	1	1
AT1G09940	702.829	386.348	0.549704	-0.863274	0.00398727	0.0407235
AT1G09950	594.051	136.218	0.229304	-2.12467	0.000306136	0.00524301
AT1G09960	1767.12	1149.48	0.650483	-0.620417	0.0511357	0.257071
AT1G09970	3567.53	691.729	0.193896	-2.36665	3.90741e-08	2.51045e-06
AT1G09980	954.961	851.499	0.891659	-0.165437	0.496673	1
AT1G09995	261.44	240.723	0.92076	-0.119103	0.698611	1
AT1G10000	8.65186	37.9873	4.39066	2.13444	0.000113314	0.00230204
AT1G10010	3.58855	1.31197	0.3656	-1.45166	0.506036	1
AT1G10020	1050.02	1383.54	1.31763	0.397946	0.195744	0.619749
AT1G10030	578.873	863.303	1.49135	0.576621	0.00661858	0.0595123
AT1G10040	65.8343	59.543	0.904437	-0.144908	0.703141	1
AT1G10050	383.807	201.685	0.525485	-0.928279	0.000579586	0.00880834
AT1G10060	1216.79	1145.45	0.941369	-0.0871684	0.820355	1
AT1G10070	29.2435	14.9616	0.511621	-0.966852	0.175926	0.578438
AT1G10090	247.858	178.894	0.721759	-0.470411	0.174281	0.574983
AT1G10095	77.0777	74.0644	0.960906	-0.0575321	0.960889	1
AT1G10100	1.05134	1.31197	1.2479	0.319505	0.97994	1
AT1G10110	7.1645	13.1838	1.84016	0.879829	0.288723	0.78233
AT1G10120	593.854	498.925	0.840148	-0.251284	0.264169	0.742749
AT1G10130	653.864	571.242	0.873639	-0.19489	0.410097	0.95819
AT1G10140	7.74557	4.93592	0.637257	-0.650053	0.578207	1
AT1G10150	189.051	232.984	1.23239	0.301455	0.212789	0.649717
AT1G10155	3.72399	7.43592	1.99676	0.99766	0.406168	0.95301
AT1G10160	60.3938	212.988	3.52666	1.8183	2.17944e-10	2.26029e-08
AT1G10170	1608.27	1439.41	0.895001	-0.160038	0.479914	1
AT1G10180	1141.57	1157.43	1.01389	0.0198984	0.887584	1
AT1G10190	1.38468	0.905986	0.654295	-0.611987	1	1
AT1G10200	853.823	521.139	0.610359	-0.712269	0.00253074	0.0285554
AT1G10210	114.845	96.744	0.842391	-0.247438	0.574336	1
AT1G10220	2.48437	1.90599	0.767192	-0.382341	0.963437	1
AT1G10230	1522.74	1573.45	1.0333	0.0472647	0.816899	1
AT1G10240	392.402	367.407	0.936303	-0.0949523	0.685831	1
AT1G10250	1.05134	0.905986	0.861742	-0.214671	1	1
AT1G10260	2.05284	2.40599	1.17203	0.229008	1	1
AT1G10270	1103.18	1454.11	1.31811	0.398474	0.0749137	0.333102
AT1G10280	338.125	314.728	0.930803	-0.103452	0.715413	1
AT1G10290	1628.45	2017.15	1.23869	0.308811	0.127457	0.470768
AT1G10300	25.0463	32.8335	1.31091	0.39057	0.424696	0.974287
AT1G10310	394.974	615.016	1.55711	0.638866	0.0123121	0.0939829
AT1G10320	417.855	372.459	0.89136	-0.16592	0.526713	1
AT1G10330	105.712	102.988	0.974226	-0.0376723	1	1
AT1G10340	48.9093	17.1496	0.350642	-1.51193	0.0030798	0.0332437
AT1G10350	389.914	371.929	0.953875	-0.0681281	0.834313	1
AT1G10360	77.7035	94.2525	1.21298	0.278551	0.400158	0.944183
AT1G10370	1125.59	1987.77	1.76598	0.82047	0.0213168	0.139736
AT1G10380	1.38468	0.905986	0.654295	-0.611987	1	1
AT1G10385	1.05134	0.905986	0.861742	-0.214671	1	1
AT1G10390	3122.85	2862.62	0.916668	-0.125529	0.604972	1
AT1G10400	10.3744	34.8292	3.35724	1.74728	0.00454283	0.0447255
AT1G10410	428.868	500.536	1.16711	0.22294	0.305377	0.808525
AT1G10417	30.6207	43.919	1.43429	0.520336	0.255565	0.72763
AT1G10419	1.05134	1.31197	1.2479	0.319505	0.97994	1
AT1G10430	376.212	507.788	1.34974	0.432683	0.0539586	0.266243
AT1G10440	1.05134	0.905986	0.861742	-0.214671	1	1
AT1G10450	547.536	760.674	1.38927	0.474326	0.0323245	0.187399
AT1G10455	1.05134	0.905986	0.861742	-0.214671	1	1
AT1G10460	2.05433	2.52993	1.23151	0.300427	0.895645	1
AT1G10470	142.245	53.2268	0.37419	-1.41816	0.0158468	0.113196
AT1G10480	1.05134	0.905986	0.861742	-0.214671	1	1
AT1G10490	838.775	1073.21	1.27949	0.35557	0.089301	0.373081
AT1G10500	438.256	445.925	1.0175	0.0250263	0.820033	1
AT1G10510	540.229	890.717	1.64878	0.721398	0.00097043	0.013386
AT1G10520	264.755	279.715	1.0565	0.0792963	0.733691	1
AT1G10522	682.815	1053.51	1.5429	0.625642	0.00305016	0.0329873
AT1G10530	16.0164	5.71796	0.357007	-1.48598	0.0489246	0.249524
AT1G10538	1.05134	1.90599	1.81291	0.858305	0.799163	1
AT1G10540	58.8866	54.325	0.922536	-0.116323	0.778623	1
AT1G10550	3.05733	2.52993	0.827498	-0.273173	1	1
AT1G10560	131.297	172.035	1.31027	0.389864	0.136229	0.490228
AT1G10570	288.662	234.202	0.811337	-0.301627	0.238721	0.700041
AT1G10580	1097	1487.56	1.35603	0.439386	0.0364495	0.204062
AT1G10585	1.05134	0.905986	0.861742	-0.214671	1	1
AT1G10586	1.05134	0.905986	0.861742	-0.214671	1	1
AT1G10588	1.71801	1.40599	0.818381	-0.289155	1	1
AT1G10590	4851.78	5124.31	1.05617	0.078844	0.651773	1
AT1G10600	182.565	136.381	0.747029	-0.420764	0.166716	0.558634
AT1G10610	107.928	107.996	1.00063	0.000910929	0.984796	1
AT1G10620	1.721	0.905986	0.52643	-0.925687	0.871969	1
AT1G10630	1158.02	1087.51	0.939115	-0.0906256	0.733008	1
AT1G10640	1006.03	1544.5	1.53523	0.618458	0.00291186	0.03184
AT1G10650	621.872	805.683	1.29558	0.373595	0.0837497	0.358565
AT1G10652	1.05134	0.905986	0.861742	-0.214671	1	1
AT1G10657	204.651	141.885	0.693302	-0.528444	0.0529111	0.262914
AT1G10660	369.201	338.493	0.916827	-0.125279	0.706388	1
AT1G10670	5736.22	6389.17	1.11383	0.155528	0.420604	0.970136
AT1G10680	4.63391	13.7778	2.97326	1.57205	0.0601468	0.285701
AT1G10682	25.256	7.24789	0.286977	-1.80099	0.0174195	0.121136
AT1G10690	232.295	23.9317	0.103023	-3.27896	4.20684e-12	6.28259e-10
AT1G10700	479.595	265.869	0.554361	-0.851103	0.0120327	0.092332
AT1G10705	1.05134	0.905986	0.861742	-0.214671	1	1
AT1G10710	9.163	9.77782	1.0671	0.0936921	0.974493	1
AT1G10717	1.71801	0.905986	0.527347	-0.923177	0.872022	1
AT1G10720	271.971	250.198	0.919942	-0.120385	0.642356	1
AT1G10730	78.9548	115.736	1.46585	0.551733	0.0533251	0.264282
AT1G10740	705.679	666.225	0.94409	-0.0830032	0.765483	1
AT1G10745	4.82219	1.40599	0.291566	-1.77811	0.260497	0.736566
AT1G10747	2.38767	3.12394	1.30837	0.387767	0.87243	1
AT1G10750	203.646	302.412	1.48499	0.57045	0.0641915	0.298914
AT1G10760	944.076	893.132	0.946038	-0.0800296	0.757531	1
AT1G10770	3.15403	10.2137	3.23832	1.69524	0.0758166	0.335474
AT1G10780	429.86	648.601	1.50886	0.593463	0.0324934	0.18813
AT1G10790	3.10568	7.43592	2.3943	1.2596	0.286055	0.777614
AT1G10800	1.05134	0.905986	0.861742	-0.214671	1	1
AT1G10810	36.3015	48.8592	1.34593	0.4286	0.306792	0.810887
AT1G10820	239.972	235.129	0.979818	-0.0294149	0.988839	1
AT1G10830	314.104	453.557	1.44397	0.530042	0.0207605	0.137267
AT1G10840	1981.22	2586.39	1.30545	0.38455	0.0585705	0.280258
AT1G10850	1999.79	2703.71	1.352	0.43509	0.0762314	0.336733
AT1G10865	100.773	87.6884	0.870155	-0.200656	0.564177	1
AT1G10870	440.931	499.288	1.13235	0.179321	0.408201	0.955646
AT1G10880	22.0472	274.805	12.4644	3.63974	1.67077e-19	6.10229e-17
AT1G10890	558.635	464.053	0.830692	-0.267615	0.27834	0.765117
AT1G10900	344.463	425.369	1.23488	0.304366	0.160382	0.545119
AT1G10910	483.489	681.473	1.40949	0.495175	0.0230897	0.147689
AT1G10920	117.073	76.6627	0.654826	-0.610817	0.0495709	0.251727
AT1G10930	785.722	1126.29	1.43344	0.519483	0.0152928	0.110367
AT1G10940	856.298	752.537	0.878827	-0.186349	0.431635	0.982776
AT1G10950	3373.79	3209.87	0.951414	-0.0718554	0.787908	1
AT1G10960	8720.24	12508	1.43436	0.52041	0.0118112	0.0910904
AT1G10970	822.996	277.493	0.337174	-1.56844	0.00116447	0.015411
AT1G10980	5.49783	4.43592	0.806848	-0.309631	0.87397	1
AT1G10990	436.227	579.43	1.32828	0.409556	0.135082	0.488171
AT1G11000	686.603	599.849	0.873647	-0.194878	0.418671	0.967599
AT1G11010	1.05134	0.905986	0.861742	-0.214671	1	1
AT1G11020	558.226	433.348	0.776294	-0.365324	0.126591	0.468706
AT1G11030	1.05134	0.905986	0.861742	-0.214671	1	1
AT1G11040	1.05134	0.905986	0.861742	-0.214671	1	1
AT1G11050	1436	1266.53	0.881987	-0.181171	0.400524	0.944846
AT1G11055	54.234	54.107	0.997659	-0.00338128	0.999373	1
AT1G11060	441.442	495.664	1.12283	0.16714	0.427697	0.978825
AT1G11070	70.8054	214.535	3.02992	1.59928	5.30692e-08	3.27199e-06
AT1G11080	1.05134	1.40599	1.33732	0.41935	0.979716	1
AT1G11090	370.392	412.049	1.11247	0.153763	0.49575	1
AT1G11100	109.758	131.924	1.20195	0.265377	0.375587	0.90826
AT1G11110	1.05134	1.31197	1.2479	0.319505	0.97994	1
AT1G11112	61.0048	115.266	1.88945	0.917967	0.0331213	0.190572
AT1G11120	707.545	778.037	1.09963	0.137018	0.51079	1
AT1G11125	154.695	93.9363	0.607237	-0.719668	0.015353	0.110683
AT1G11130	1045.51	1316.75	1.25943	0.332769	0.108739	0.424174
AT1G11145	1.05134	1.90599	1.81291	0.858305	0.799163	1
AT1G11150	16.0068	38.1113	2.38095	1.25154	0.0103915	0.0828413
AT1G11160	117.862	194.958	1.65412	0.726062	0.00807699	0.0689022
AT1G11170	856.999	811.286	0.946659	-0.0790837	0.797732	1
AT1G11175	75.2793	34.4873	0.458125	-1.12619	0.00302442	0.0327713
AT1G11180	56.1155	83.0944	1.48077	0.566352	0.0900558	0.375208
AT1G11185	1.71801	0.905986	0.527347	-0.923177	0.872022	1
AT1G11190	3.58855	21.3377	5.94605	2.57193	0.000709507	0.0103701
AT1G11200	319.141	316.343	0.991233	-0.0127046	0.92625	1
AT1G11210	157.713	55.2951	0.350606	-1.51208	5.66383e-05	0.00131707
AT1G11220	207.299	406.852	1.96263	0.972789	4.61895e-05	0.00111338
AT1G11230	1.05134	0.905986	0.861742	-0.214671	1	1
AT1G11240	694.724	816.709	1.17559	0.233383	0.325088	0.838601
AT1G11250	1.05134	0.905986	0.861742	-0.214671	1	1
AT1G11260	688.578	261.689	0.380043	-1.39577	5.49839e-05	0.00128393
AT1G11265	11.2723	16.5898	1.47173	0.557514	0.427241	0.978273
AT1G11270	279.06	338.925	1.21452	0.28039	0.365128	0.894072
AT1G11280	884.11	790.687	0.894331	-0.161119	0.501462	1
AT1G11290	104.483	159.817	1.5296	0.613158	0.0274591	0.166699
AT1G11300	139.612	112.24	0.803942	-0.314837	0.354161	0.881978
AT1G11310	1613.96	1303.86	0.807867	-0.307811	0.179173	0.585928
AT1G11320	134.708	151.411	1.12399	0.168632	0.51339	1
AT1G11330	699.702	669.473	0.956797	-0.0637156	0.847883	1
AT1G11340	14.483	29.7095	2.05133	1.03656	0.0585123	0.280155
AT1G11350	88.3961	82.0046	0.927695	-0.108277	0.740778	1
AT1G11360	847.345	682.52	0.80548	-0.312079	0.222116	0.668133
AT1G11362	1.05134	0.905986	0.861742	-0.214671	1	1
AT1G11370	2.05134	1.71796	0.83748	-0.255873	1	1
AT1G11380	116.291	116.894	1.00518	0.00745168	0.94677	1
AT1G11390	373.489	344.937	0.923555	-0.114729	0.677072	1
AT1G11400	617.883	730.072	1.18157	0.240705	0.24617	0.711859
AT1G11410	27.8201	37.8933	1.36208	0.445814	0.31945	0.830153
AT1G11420	827.707	1146.95	1.38569	0.470605	0.134488	0.48669
AT1G11430	1945.53	3283.2	1.68756	0.754937	0.000210177	0.00386132
AT1G11440	25.3899	55.325	2.17902	1.12368	0.00516724	0.0491729
AT1G11450	6.59453	7.8419	1.18915	0.249933	0.862746	1
AT1G11460	1.05134	0.905986	0.861742	-0.214671	1	1
AT1G11470	1.71801	0.905986	0.527347	-0.923177	0.872022	1
AT1G11475	407.898	424.622	1.041	0.0579697	0.736741	1
AT1G11480	1289.93	1494.07	1.15826	0.21196	0.279922	0.767305
AT1G11482	1.05134	1.31197	1.2479	0.319505	0.97994	1
AT1G11490	1.05134	0.905986	0.861742	-0.214671	1	1
AT1G11500	1.05134	0.905986	0.861742	-0.214671	1	1
AT1G11510	2.72549	1.90599	0.699319	-0.515978	0.849966	1
AT1G11520	1.05134	0.905986	0.861742	-0.214671	1	1
AT1G11530	40.3937	15.3676	0.380446	-1.39424	0.0421892	0.225201
AT1G11540	7.40176	2.12394	0.286951	-1.80112	0.17409	0.574691
AT1G11545	207.409	109.077	0.525904	-0.927127	0.001459	0.0185491
AT1G11550	1.05134	0.905986	0.861742	-0.214671	1	1
AT1G11560	1.05134	0.905986	0.861742	-0.214671	1	1
AT1G11570	1.05134	0.905986	0.861742	-0.214671	1	1
AT1G11572	1.71801	0.905986	0.527347	-0.923177	0.872022	1
AT1G11580	233.517	95.3979	0.408526	-1.2915	0.00734306	0.0641053
AT1G11590	42.2687	31.0215	0.733912	-0.446321	0.374869	0.907584
AT1G11592	608.422	704.956	1.15866	0.212461	0.305642	0.808868
AT1G11593	2.38468	5.15387	2.16125	1.11186	0.398179	0.941244
AT1G11595	1.05134	0.905986	0.861742	-0.214671	1	1
AT1G11600	1.05134	0.905986	0.861742	-0.214671	1	1
AT1G11608	1.05134	0.905986	0.861742	-0.214671	1	1
AT1G11610	2.15253	0.905986	0.420894	-1.24847	0.737881	1
AT1G11620	1.05134	2.21796	2.10964	1.077	0.653633	1
AT1G11630	244.323	312.95	1.28089	0.357146	0.135162	0.488257
AT1G11640	1.05134	0.905986	0.861742	-0.214671	1	1
AT1G11650	4453.48	4657.25	1.04576	0.064545	0.704934	1
AT1G11655	1.05134	0.905986	0.861742	-0.214671	1	1
AT1G11660	523.739	704.747	1.34561	0.428256	0.0470301	0.243087
AT1G11670	2022	2801.44	1.38548	0.470385	0.0201535	0.134338
AT1G11680	6071.61	7429.42	1.22363	0.29117	0.200072	0.627304
AT1G11684	1.05134	0.905986	0.861742	-0.214671	1	1
AT1G11690	2.20088	5.02993	2.28542	1.19246	0.375824	0.90852
AT1G11700	30.9601	48.3891	1.56295	0.644273	0.125897	0.466979
AT1G11710	91.7674	158.099	1.72282	0.784774	0.00550511	0.0516423
AT1G11720	1763.44	1733.87	0.983232	-0.0243955	0.932977	1
AT1G11730	37.8871	36.8933	0.973771	-0.0383458	0.978752	1
AT1G11735	3.87054	3.71796	0.960579	-0.058024	1	1
AT1G11740	7.30955	9.15387	1.25232	0.3246	0.76177	1
AT1G11750	1313.01	1881.61	1.43305	0.519092	0.0105629	0.0837904
AT1G11755	144.474	174.586	1.20842	0.273126	0.293753	0.791272
AT1G11760	365.765	339.899	0.929281	-0.105813	0.740069	1
AT1G11765	1.05134	0.905986	0.861742	-0.214671	1	1
AT1G11770	7.77683	12.4018	1.59471	0.673291	0.412982	0.961791
AT1G11780	215.516	228.198	1.05884	0.0824878	0.731316	1
AT1G11785	2.05433	1.40599	0.6844	-0.547089	0.922331	1
AT1G11790	829.547	715.503	0.862522	-0.213366	0.375899	0.908569
AT1G11800	593.105	551.917	0.930556	-0.103835	0.710098	1
AT1G11803	1.05134	0.905986	0.861742	-0.214671	1	1
AT1G11806	1.05134	0.905986	0.861742	-0.214671	1	1
AT1G11810	7.69123	10.6539	1.3852	0.470092	0.617917	1
AT1G11820	1725.82	1984.87	1.1501	0.201763	0.390605	0.930858
AT1G11840	4921.02	4237.21	0.861044	-0.215842	0.34429	0.866528
AT1G11850	2.82069	1.90599	0.675716	-0.565512	0.849711	1
AT1G11860	2877.96	4683.35	1.62732	0.702495	0.000517008	0.00806898
AT1G11870	444.402	664.298	1.49481	0.579965	0.00845706	0.071079
AT1G11880	175.447	120.022	0.684092	-0.547737	0.0546616	0.268673
AT1G11890	560.564	524.814	0.936225	-0.0950724	0.721025	1
AT1G11900	69.3009	81.1884	1.17153	0.228399	0.486568	1
AT1G11905	433.975	278.399	0.641508	-0.640461	0.0105036	0.0834574
AT1G11910	8802.11	6615.38	0.751567	-0.412026	0.0573023	0.276688
AT1G11915	1.05134	0.905986	0.861742	-0.214671	1	1
AT1G11920	1.05134	0.905986	0.861742	-0.214671	1	1
AT1G11925	1.05134	1.90599	1.81291	0.858305	0.799163	1
AT1G11930	564.199	672.537	1.19202	0.25341	0.236251	0.695328
AT1G11940	246.275	169.535	0.688397	-0.538688	0.0447742	0.234273
AT1G11950	611.114	718.845	1.17629	0.234239	0.285406	0.776285
AT1G11960	2316.18	1127.59	0.486834	-1.0385	0.0292055	0.174471
AT1G11970	1.05134	0.905986	0.861742	-0.214671	1	1
AT1G11980	1.05134	0.905986	0.861742	-0.214671	1	1
AT1G11990	2.38916	4.02993	1.68675	0.754249	0.644786	1
AT1G12000	7778.29	10524.3	1.35304	0.436201	0.0304503	0.17976
AT1G12010	106.205	5.3419	0.0502978	-4.31336	2.38151e-18	7.84543e-16
AT1G12013	3.58855	4.93592	1.37546	0.459918	0.715619	1
AT1G12015	1.05134	0.905986	0.861742	-0.214671	1	1
AT1G12020	93.9155	151.069	1.60856	0.685773	0.0148276	0.107844
AT1G12030	124.022	71.3592	0.575377	-0.79742	0.113894	0.43723
AT1G12040	14.195	6.8419	0.481992	-1.05292	0.167468	0.560023
AT1G12050	602.232	693.306	1.15123	0.203174	0.321069	0.832728
AT1G12060	80.9406	57.5771	0.71135	-0.491368	0.278847	0.765897
AT1G12064	838.709	449.596	0.536057	-0.899541	0.000162148	0.00310634
AT1G12070	13.3341	32.9532	2.47134	1.3053	0.0745999	0.332263
AT1G12080	96.3564	731.195	7.58844	2.9238	1.56981e-25	1.22671e-22
AT1G12090	224.056	88.556	0.39524	-1.3392	3.81723e-06	0.000136599
AT1G12100	1.721	1.71796	0.998232	-0.00255301	1	1
AT1G12110	860.547	1252.6	1.45559	0.541601	0.142534	0.504949
AT1G12120	895.685	1054.52	1.17734	0.235526	0.323427	0.835927
AT1G12130	81.6102	3.21796	0.0394308	-4.66453	3.0937e-15	7.52235e-13
AT1G12140	315.336	272.343	0.863658	-0.211467	0.407328	0.954471
AT1G12150	9.17261	11.7137	1.27703	0.352797	0.599662	1
AT1G12160	20.5052	35.8335	1.74753	0.805316	0.092102	0.3809
AT1G12170	16.0083	19.7778	1.23548	0.305067	0.71327	1
AT1G12180	1.05134	0.905986	0.861742	-0.214671	1	1
AT1G12190	4.02008	10.4359	2.59595	1.37626	0.235396	0.693453
AT1G12200	575.499	195.146	0.33909	-1.56026	5.21173e-10	5.1206e-08
AT1G12210	53.0083	71.0687	1.34071	0.422995	0.228607	0.679793
AT1G12211	1.05134	0.905986	0.861742	-0.214671	1	1
AT1G12220	41.3855	35.5813	0.859753	-0.218005	0.665914	1
AT1G12230	9315.92	6866.97	0.737122	-0.440024	0.0475917	0.245265
AT1G12240	24.134	37.6454	1.55985	0.641407	0.172806	0.572024
AT1G12244	76.3032	95.7183	1.25445	0.327051	0.313126	0.821144
AT1G12250	355.144	236.723	0.666555	-0.585204	0.0246188	0.154567
AT1G12260	2.8192	6.21796	2.20558	1.14116	0.387579	0.925486
AT1G12270	991.366	1726.73	1.74176	0.800549	0.0021195	0.0248065
AT1G12280	40.399	26.3676	0.65268	-0.615552	0.171935	0.570086
AT1G12290	74.2367	32.6197	0.439402	-1.18639	0.00998352	0.0804089
AT1G12294	2.05433	0.905986	0.441012	-1.18111	0.740707	1
AT1G12300	184.405	227.065	1.23134	0.300229	0.330645	0.846308
AT1G12310	2643.6	2620.52	0.991271	-0.0126487	0.995057	1
AT1G12320	12.25	2.71796	0.221874	-2.17219	0.135606	0.488925
AT1G12330	629.485	915.017	1.4536	0.539628	0.0617543	0.291132
AT1G12340	24.0902	29.8634	1.23965	0.309934	0.492147	1
AT1G12350	275.132	280.651	1.02006	0.0286495	0.856118	1
AT1G12360	587.813	598.755	1.01861	0.0266069	0.876979	1
AT1G12370	230.766	460.113	1.99385	0.995558	2.35259e-05	0.000631908
AT1G12380	1414.15	1559.29	1.10264	0.14096	0.499424	1
AT1G12390	300.282	317.946	1.05883	0.0824648	0.699202	1
AT1G12400	109.831	126.642	1.15305	0.20546	0.427882	0.979007
AT1G12410	1299.14	1878.66	1.44609	0.532153	0.0192432	0.129998
AT1G12411	1.05134	0.905986	0.861742	-0.214671	1	1
AT1G12420	182.839	183.685	1.00462	0.00665484	0.930775	1
AT1G12423	1.05134	0.905986	0.861742	-0.214671	1	1
AT1G12430	401.215	436.314	1.08748	0.120989	0.589419	1
AT1G12440	1574.84	1821.98	1.15693	0.210298	0.282473	0.771554
AT1G12450	194.489	182.714	0.939458	-0.0900989	0.809503	1
AT1G12451	1.38468	0.905986	0.654295	-0.611987	1	1
AT1G12460	227.13	249.01	1.09633	0.132684	0.606727	1
AT1G12470	598.429	707.319	1.18196	0.24118	0.271378	0.754437
AT1G12480	20.2599	27.3676	1.35083	0.433846	0.4603	1
AT1G12490	1.05134	0.905986	0.861742	-0.214671	1	1
AT1G12500	245.881	274.911	1.11807	0.161006	0.541101	1
AT1G12510	1.05134	0.905986	0.861742	-0.214671	1	1
AT1G12520	427.475	817.444	1.91226	0.935279	0.112663	0.43424
AT1G12530	71.4363	152.445	2.134	1.09356	0.000188905	0.00353036
AT1G12540	1.05134	0.905986	0.861742	-0.214671	1	1
AT1G12550	898.812	1319.34	1.46787	0.553724	0.00793741	0.068039
AT1G12560	1.05134	0.905986	0.861742	-0.214671	1	1
AT1G12570	6.97622	18.5556	2.65984	1.41134	0.0411584	0.221778
AT1G12580	1543.79	1605.39	1.0399	0.0564458	0.744239	1
AT1G12590	1.05134	0.905986	0.861742	-0.214671	1	1
AT1G12600	393.585	388.703	0.987596	-0.0180076	0.997573	1
AT1G12610	136.915	53.0215	0.387258	-1.36863	0.0200196	0.13364
AT1G12620	99.1193	144.693	1.45979	0.545757	0.0699214	0.3178
AT1G12630	1.05134	0.905986	0.861742	-0.214671	1	1
AT1G12640	194.245	241.698	1.24429	0.315328	0.205774	0.636512
AT1G12650	339.684	543.379	1.59966	0.677766	0.0330234	0.190237
AT1G12660	1.05134	0.905986	0.861742	-0.214671	1	1
AT1G12663	1.05134	0.905986	0.861742	-0.214671	1	1
AT1G12665	1.8177	0.905986	0.498424	-1.00455	0.870324	1
AT1G12667	1.05134	0.905986	0.861742	-0.214671	1	1
AT1G12669	1.05134	0.905986	0.861742	-0.214671	1	1
AT1G12670	3.7225	0.905986	0.243381	-2.03871	0.303796	0.806012
AT1G12672	1.05134	0.905986	0.861742	-0.214671	1	1
AT1G12680	747.168	771.867	1.03306	0.0469186	0.774285	1
AT1G12700	68.2471	86.0303	1.26057	0.334076	0.261956	0.738816
AT1G12710	94.9313	57.9789	0.610746	-0.711356	0.0352955	0.199663
AT1G12720	1.721	0.905986	0.52643	-0.925687	0.871969	1
AT1G12725	1.05134	0.905986	0.861742	-0.214671	1	1
AT1G12730	177.921	153.975	0.865412	-0.208541	0.482907	1
AT1G12740	96.553	63.6028	0.658735	-0.60223	0.0754262	0.334231
AT1G12750	198.067	284.937	1.43859	0.524654	0.0374767	0.207804
AT1G12760	976.019	672.541	0.689066	-0.537286	0.0188044	0.127915
AT1G12770	964.095	1812.61	1.88012	0.910822	2.95081e-05	0.000759795
AT1G12775	64.2712	159.595	2.48315	1.31217	4.52625e-05	0.00109497
AT1G12780	172.149	150.881	0.876458	-0.190244	0.541823	1
AT1G12790	31.2448	45.3592	1.45173	0.537778	0.185764	0.599389
AT1G12800	1341.92	2869.87	2.13863	1.09669	6.68102e-06	0.000219663
AT1G12805	357.053	1129.78	3.16418	1.66183	0.00116222	0.0153873
AT1G12810	1277.89	1410.85	1.10405	0.142807	0.566533	1
AT1G12820	659.927	914.978	1.38649	0.471432	0.0376281	0.208368
AT1G12830	725.912	1131.15	1.55825	0.63993	0.017999	0.123859
AT1G12840	1264.87	1563.59	1.23617	0.305879	0.135111	0.488224
AT1G12845	85.5969	30.2993	0.353976	-1.49827	0.000100119	0.00207027
AT1G12850	724.153	951.402	1.31381	0.39376	0.0584045	0.279839
AT1G12855	1.05134	0.905986	0.861742	-0.214671	1	1
AT1G12860	492.685	755.824	1.53409	0.617386	0.0430218	0.227908
AT1G12870	1.721	0.905986	0.52643	-0.925687	0.871969	1
AT1G12880	15.1392	6.8419	0.451932	-1.14582	0.120979	0.454919
AT1G12890	49.2813	14.7137	0.298566	-1.74388	0.00202147	0.0239765
AT1G12900	5942.13	9895.05	1.66523	0.735725	0.00214515	0.0250543
AT1G12910	1451.47	1554.66	1.07109	0.0990788	0.602051	1
AT1G12920	1969.77	2699.74	1.37059	0.454795	0.026006	0.16034
AT1G12930	466.968	579.973	1.242	0.312661	0.151419	0.525726
AT1G12935	1.05134	1.31197	1.2479	0.319505	0.97994	1
AT1G12938	1.05134	0.905986	0.861742	-0.214671	1	1
AT1G12940	11.16	4.43592	0.397483	-1.33103	0.415506	0.963696
AT1G12950	10.0216	1.90599	0.190188	-2.3945	0.0990795	0.399432
AT1G12960	1.05134	0.905986	0.861742	-0.214671	1	1
AT1G12970	199.282	150.637	0.7559	-0.403732	0.134133	0.485998
AT1G12980	19.1906	11.5898	0.603932	-0.727542	0.260726	0.737079
AT1G12990	591.374	538.524	0.910632	-0.13506	0.581491	1
AT1G13000	73.2131	60.4789	0.826066	-0.275671	0.456977	1
AT1G13010	1.38617	0.905986	0.653589	-0.613545	1	1
AT1G13020	867.962	1265.44	1.45794	0.543932	0.00926844	0.0760951
AT1G13030	514.25	668.935	1.3008	0.379395	0.0952703	0.389432
AT1G13040	61.5271	101.308	1.64656	0.719456	0.0263296	0.161649
AT1G13050	185.58	171.308	0.923097	-0.115446	0.762675	1
AT1G13060	2901.21	2928.5	1.00941	0.0135069	0.910691	1
AT1G13070	1.05134	0.905986	0.861742	-0.214671	1	1
AT1G13080	12.0291	23.4616	1.95041	0.96378	0.114981	0.440143
AT1G13090	43.4912	36.7651	0.845347	-0.242385	0.683766	1
AT1G13100	1.721	0.905986	0.52643	-0.925687	0.871969	1
AT1G13110	14.3185	16.4317	1.14758	0.198598	0.800694	1
AT1G13120	533.24	634.593	1.19007	0.251045	0.343821	0.865788
AT1G13130	9.30656	2.71796	0.292048	-1.77572	0.122458	0.458734
AT1G13140	54.7323	65.4789	1.19635	0.258637	0.492373	1
AT1G13145	68.7316	57.6328	0.838519	-0.254085	0.538845	1
AT1G13150	44.2987	42.4831	0.959015	-0.060374	0.954386	1
AT1G13160	798.339	923.286	1.15651	0.209777	0.372328	0.903929
AT1G13170	1448.84	2252.45	1.55466	0.636598	0.0107236	0.0847848
AT1G13180	311.239	358.647	1.15232	0.20454	0.348245	0.872808
AT1G13190	998.933	1039.1	1.04021	0.0568731	0.742145	1
AT1G13195	281.941	243.138	0.86237	-0.213621	0.41098	0.959612
AT1G13200	1.05134	0.905986	0.861742	-0.214671	1	1
AT1G13210	513.008	313.322	0.610755	-0.711335	0.00373579	0.0386796
AT1G13220	601.247	846.097	1.40724	0.492865	0.0276665	0.167711
AT1G13230	52.2056	66.7609	1.27881	0.3548	0.3552	0.883911
AT1G13240	1.05134	0.905986	0.861742	-0.214671	1	1
AT1G13245	153.114	189.907	1.24029	0.310681	0.2479	0.714587
AT1G13250	298.038	201.954	0.677611	-0.56147	0.0364775	0.204116
AT1G13260	129.425	130.548	1.00867	0.0124581	0.92232	1
AT1G13270	581.605	1010.02	1.7366	0.796269	0.000195894	0.0036387
AT1G13280	225.419	274.275	1.21673	0.28301	0.210209	0.644857
AT1G13290	3.15253	0.905986	0.287384	-1.79895	0.43617	0.986736
AT1G13300	1.05134	1.90599	1.81291	0.858305	0.799163	1
AT1G13310	3.20387	9.96585	3.11056	1.63718	0.0977536	0.395511
AT1G13320	1061.42	1155.01	1.08817	0.121909	0.562694	1
AT1G13330	110.41	124.736	1.12974	0.175996	0.523395	1
AT1G13340	179.529	36.4873	0.203239	-2.29875	9.16679e-06	0.000287236
AT1G13350	556.107	446.959	0.803728	-0.31522	0.197425	0.622314
AT1G13360	709.76	555.532	0.782704	-0.353461	0.122017	0.457666
AT1G13370	4.63839	1.81197	0.390646	-1.35606	0.421335	0.97057
AT1G13380	825.602	786.768	0.952963	-0.0695073	0.822712	1
AT1G13390	661.538	433.288	0.65497	-0.610498	0.011772	0.0908503
AT1G13400	17.7866	25.7095	1.44544	0.531512	0.310236	0.816268
AT1G13410	80.8477	67.2225	0.831472	-0.266261	0.516929	1
AT1G13420	2.39066	5.3419	2.23449	1.15994	0.393321	0.934437
AT1G13430	1.8177	0.905986	0.498424	-1.00455	0.870324	1
AT1G13440	19839.3	21108.1	1.06395	0.0894357	0.628822	1
AT1G13448	13.7173	14.4958	1.05675	0.0796368	0.935549	1
AT1G13450	246.059	287.869	1.16992	0.226404	0.334425	0.850993
AT1G13460	156.235	218.005	1.39537	0.480646	0.115117	0.440409
AT1G13470	1.721	1.31197	0.762331	-0.391511	1	1
AT1G13480	4.92188	3.52993	0.717191	-0.47957	0.815859	1
AT1G13485	1.05134	0.905986	0.861742	-0.214671	1	1
AT1G13490	1.05134	0.905986	0.861742	-0.214671	1	1
AT1G13500	1.05134	0.905986	0.861742	-0.214671	1	1
AT1G13510	1.721	0.905986	0.52643	-0.925687	0.871969	1
AT1G13520	13.5804	19.2736	1.41923	0.505105	0.350635	0.876444
AT1G13530	152.697	177.065	1.15959	0.21361	0.43824	0.988172
AT1G13540	7.74557	16.7137	2.15785	1.10959	0.117472	0.446452
AT1G13550	3.72549	6.65387	1.78604	0.836765	0.475706	1
AT1G13560	1178.5	1247.34	1.05842	0.0819058	0.650463	1
AT1G13570	1155.47	835.914	0.723444	-0.467048	0.0412606	0.222253
AT1G13580	324.622	229.92	0.70827	-0.497628	0.0508885	0.256347
AT1G13590	281.954	117.979	0.418435	-1.25693	2.66932e-05	0.000699644
AT1G13600	3.15702	37.0173	11.7254	3.55156	6.75306e-08	4.07685e-06
AT1G13605	5.11615	50.637	9.89748	3.30706	3.2767e-09	2.72534e-07
AT1G13607	17.8223	76.3849	4.28591	2.0996	5.65018e-07	2.64425e-05
AT1G13608	6.92787	5.8419	0.843247	-0.245973	0.8789	1
AT1G13609	230.899	14.7137	0.0637236	-3.97203	2.69014e-08	1.80068e-06
AT1G13610	1.05134	1.90599	1.81291	0.858305	0.799163	1
AT1G13620	91.5076	39.9574	0.436656	-1.19543	0.000703973	0.0103027
AT1G13630	90.7829	76.4704	0.842344	-0.247519	0.585973	1
AT1G13635	3.72549	4.93592	1.3249	0.405888	0.805767	1
AT1G13640	1216.35	720.131	0.592043	-0.756227	0.000678363	0.0100151
AT1G13650	2.05433	3.3419	1.62676	0.701999	0.655098	1
AT1G13660	1.05134	1.40599	1.33732	0.41935	0.979716	1
AT1G13670	1.71801	1.90599	1.10942	0.1498	1	1
AT1G13680	2.20088	1.71796	0.780578	-0.357386	1	1
AT1G13690	659.052	723.661	1.09803	0.134922	0.481219	1
AT1G13700	71.6088	13.8377	0.19324	-2.37153	1.23919e-07	6.93988e-06
AT1G13710	1654.34	1110.2	0.671082	-0.575439	0.00931441	0.0763531
AT1G13720	1.05134	0.905986	0.861742	-0.214671	1	1
AT1G13730	2057.55	2889.04	1.40412	0.489664	0.0169733	0.11887
AT1G13740	3073.16	3220.68	1.048	0.0676442	0.733041	1
AT1G13750	110.251	383.296	3.47659	1.79767	8.58502e-09	6.47351e-07
AT1G13755	3.77384	6.96585	1.84582	0.884266	0.413259	0.962066
AT1G13760	1.05134	0.905986	0.861742	-0.214671	1	1
AT1G13770	289.76	258.535	0.892238	-0.164499	0.557791	1
AT1G13780	197.12	255.98	1.2986	0.376958	0.129516	0.475682
AT1G13790	296.332	325.506	1.09845	0.135466	0.540697	1
AT1G13800	80.5972	91.2141	1.13173	0.178528	0.541773	1
AT1G13810	277.379	293.976	1.05983	0.0838364	0.683044	1
AT1G13820	306.774	435.694	1.42024	0.506139	0.0299801	0.177608
AT1G13830	7.3564	6.02993	0.819685	-0.286859	0.814717	1
AT1G13840	1.05134	0.905986	0.861742	-0.214671	1	1
AT1G13850	1.05134	0.905986	0.861742	-0.214671	1	1
AT1G13860	219.041	377.544	1.72362	0.785445	0.000801662	0.0113997
AT1G13870	253.04	274.672	1.08549	0.118348	0.617673	1
AT1G13880	698.092	762.644	1.09247	0.127593	0.564323	1
AT1G13890	1.76935	1.40599	0.794634	-0.331638	1	1
AT1G13900	430.866	357.625	0.830014	-0.268792	0.274452	0.758524
AT1G13910	67.4601	61.4148	0.910387	-0.135448	0.753665	1
AT1G13920	4.39216	8.87183	2.01993	1.0143	0.314517	0.822953
AT1G13930	214.092	68.7567	0.321155	-1.63866	3.21574e-08	2.11239e-06
AT1G13940	296.429	382.48	1.29029	0.367699	0.101072	0.404748
AT1G13950	2.10268	3.93592	1.87185	0.904467	0.54857	1
AT1G13960	88.7205	103.244	1.1637	0.218719	0.420722	0.970136
AT1G13970	94.0601	152.129	1.61736	0.693639	0.0395639	0.215651
AT1G13980	1419.14	1394.31	0.982507	-0.0254602	0.942819	1
AT1G13990	153.328	51.4232	0.335382	-1.57612	5.45722e-07	2.56826e-05
AT1G14000	409.414	451.378	1.1025	0.140775	0.516574	1
AT1G14010	680.443	406.767	0.597797	-0.742274	0.00156952	0.0196275
AT1G14020	387.561	394.044	1.01673	0.0239339	0.847767	1
AT1G14030	380.953	728.884	1.91332	0.936076	0.00018701	0.00350469
AT1G14040	90.3754	126.983	1.40507	0.490638	0.0835492	0.358082
AT1G14048	1.38468	0.905986	0.654295	-0.611987	1	1
AT1G14060	528.841	840.756	1.58981	0.668854	0.00208066	0.0245228
AT1G14070	93.3464	74.2866	0.795817	-0.329491	0.318901	0.829647
AT1G14071	4.54169	2.12394	0.467655	-1.09648	0.543481	1
AT1G14080	9.61099	8.37183	0.871069	-0.199141	0.925382	1
AT1G14090	81.6596	180.308	2.20805	1.14277	5.00092e-05	0.00118841
AT1G14100	1.71801	0.905986	0.527347	-0.923177	0.872022	1
AT1G14110	1.38468	0.905986	0.654295	-0.611987	1	1
AT1G14120	1.05134	0.905986	0.861742	-0.214671	1	1
AT1G14130	119.825	131.389	1.09651	0.132915	0.595693	1
AT1G14140	304.095	301.386	0.99109	-0.0129117	0.968475	1
AT1G14150	2.48437	2.52993	1.01834	0.0262189	1	1
AT1G14160	1.05134	0.905986	0.861742	-0.214671	1	1
AT1G14170	208.767	153.043	0.73308	-0.447957	0.0996116	0.400664
AT1G14180	285.872	374.583	1.31032	0.389917	0.0942349	0.386722
AT1G14182	1.05134	0.905986	0.861742	-0.214671	1	1
AT1G14185	1.05134	0.905986	0.861742	-0.214671	1	1
AT1G14190	12.4257	11.1838	0.900054	-0.151916	0.883153	1
AT1G14200	1697.45	284.603	0.167665	-2.57635	2.79317e-05	0.000725319
AT1G14205	33.1267	26.7095	0.806284	-0.31064	0.545427	1
AT1G14210	667.17	575.374	0.86241	-0.213554	0.404222	0.950702
AT1G14220	1.05134	0.905986	0.861742	-0.214671	1	1
AT1G14225	1.05134	0.905986	0.861742	-0.214671	1	1
AT1G14230	127.302	158.757	1.24709	0.31856	0.229516	0.681761
AT1G14240	1.05134	0.905986	0.861742	-0.214671	1	1
AT1G14250	1.05134	0.905986	0.861742	-0.214671	1	1
AT1G14260	91.9846	164.099	1.78398	0.835102	0.00328101	0.0349662
AT1G14270	404.238	610.648	1.51062	0.595138	0.00674495	0.0603097
AT1G14280	2.38767	3.52993	1.4784	0.564038	0.753335	1
AT1G14290	447.049	404.164	0.904072	-0.14549	0.586911	1
AT1G14300	410.861	454.186	1.10545	0.144631	0.52103	1
AT1G14310	122.503	157.005	1.28164	0.357988	0.181235	0.590559
AT1G14315	1.8177	0.905986	0.498424	-1.00455	0.870324	1
AT1G14320	25693.2	29167.4	1.13522	0.182973	0.356226	0.884922
AT1G14330	207.747	188.15	0.905671	-0.142941	0.621946	1
AT1G14340	49.9257	46.107	0.923513	-0.114796	0.856824	1
AT1G14345	869.917	1306.79	1.5022	0.58708	0.0130815	0.0985352
AT1G14350	687.661	885.012	1.28699	0.364001	0.107629	0.421862
AT1G14360	877.789	506.113	0.576577	-0.794414	0.00052887	0.00821094
AT1G14370	147.019	62.3849	0.424333	-1.23673	0.000812141	0.0115341
AT1G14380	680.112	798.858	1.1746	0.232166	0.275725	0.760663
AT1G14390	154.539	120.522	0.779881	-0.358674	0.207178	0.63924
AT1G14400	1320.34	1144.91	0.867133	-0.205675	0.397731	0.940637
AT1G14410	1292.62	2074.06	1.60454	0.68216	0.00163518	0.020335
AT1G14420	3.15702	1.90599	0.60373	-0.728025	0.745598	1
AT1G14430	77.3231	65.3208	0.844778	-0.243357	0.532949	1
AT1G14440	850.641	1252.31	1.47219	0.557969	0.0791337	0.345652
AT1G14450	619.988	691.195	1.11485	0.156853	0.42147	0.970682
AT1G14455	5.39664	3.74789	0.694485	-0.525985	0.788942	1
AT1G14460	306.304	355.993	1.16222	0.216886	0.319621	0.830297
AT1G14470	80.7704	80.9405	1.00211	0.00303492	0.966236	1
AT1G14480	112.303	81.8806	0.729103	-0.455805	0.144207	0.508398
AT1G14490	408.808	498.754	1.22002	0.286905	0.19242	0.613469
AT1G14500	7.92787	2.31197	0.291626	-1.77781	0.122964	0.46001
AT1G14510	1517.67	1908.19	1.25731	0.330345	0.100061	0.401928
AT1G14518	1.05134	0.905986	0.861742	-0.214671	1	1
AT1G14520	25.6244	19.4616	0.759497	-0.396884	0.514111	1
AT1G14530	262.181	145.099	0.553431	-0.853524	0.0020917	0.0245667
AT1G14540	8.41884	3.71796	0.441623	-1.17911	0.49631	1
AT1G14549	1.05134	0.905986	0.861742	-0.214671	1	1
AT1G14550	1.05134	0.905986	0.861742	-0.214671	1	1
AT1G14560	198.385	229.42	1.15644	0.209685	0.371781	0.903362
AT1G14570	1524.64	1632.1	1.07048	0.0982549	0.608159	1
AT1G14580	495.591	565.096	1.14025	0.189347	0.418375	0.967207
AT1G14590	210.7	185.146	0.878719	-0.186526	0.556063	1
AT1G14600	57.9899	88.2482	1.52179	0.605766	0.0670249	0.308347
AT1G14610	2752.62	3909.71	1.42036	0.506253	0.0123805	0.0943761
AT1G14620	852.031	974.791	1.14408	0.194186	0.329952	0.845495
AT1G14630	58.1238	65.6926	1.13022	0.176601	0.642474	1
AT1G14640	58.0045	24.5556	0.42334	-1.24011	0.124817	0.464418
AT1G14642	2.53421	1.40599	0.554802	-0.849956	0.79953	1
AT1G14650	2758.32	3334.33	1.20883	0.273611	0.16895	0.563424
AT1G14660	142.017	117.244	0.82556	-0.276554	0.330693	0.846367
AT1G14670	1892.08	1781.46	0.941534	-0.0869148	0.762081	1
AT1G14680	5.11166	12.3718	2.42032	1.2752	0.152805	0.52868
AT1G14685	1039.39	1352.5	1.30124	0.379888	0.0627872	0.294458
AT1G14686	1.721	1.71796	0.998232	-0.00255301	1	1
AT1G14687	243.922	273.454	1.12107	0.164878	0.503212	1
AT1G14688	3.63391	2.71796	0.747944	-0.418998	0.926826	1
AT1G14690	1084.99	1229.2	1.13291	0.180038	0.504332	1
AT1G14700	3.58556	4.52993	1.26338	0.337292	0.81558	1
AT1G14710	4444.26	4411.38	0.992602	-0.0107124	0.996184	1
AT1G14720	589.369	436.015	0.7398	-0.434793	0.192271	0.613203
AT1G14730	23.3176	1.71796	0.0736765	-3.76265	0.0363639	0.203684
AT1G14740	2928.44	2250.15	0.768378	-0.380112	0.0829899	0.356511
AT1G14750	152.255	108.962	0.715654	-0.482665	0.103078	0.40975
AT1G14755	3.48886	3.90599	1.11956	0.162933	1	1
AT1G14760	106.807	103.586	0.969843	-0.0441774	0.940038	1
AT1G14770	278.643	411.305	1.4761	0.561794	0.0771147	0.339585
AT1G14780	46.4606	4.43592	0.0954768	-3.38871	2.21877e-05	0.000605155
AT1G14790	158.939	135.201	0.850648	-0.233366	0.506653	1
AT1G14800	11.1347	21.1496	1.89943	0.925567	0.138428	0.495197
AT1G14810	1832.53	3702.91	2.02065	1.01482	7.77137e-07	3.50986e-05
AT1G14820	395.619	406.626	1.02782	0.0395911	0.785958	1
AT1G14830	847.66	1152.09	1.35914	0.442696	0.0337782	0.193326
AT1G14840	530.962	627.896	1.18256	0.241917	0.25209	0.721651
AT1G14850	1784.89	2050.9	1.14904	0.200426	0.310015	0.816197
AT1G14860	4.58855	1.31197	0.285923	-1.8063	0.308429	0.813761
AT1G14870	252.702	33.6796	0.133278	-2.90749	5.91415e-09	4.62156e-07
AT1G14880	1.05134	0.905986	0.861742	-0.214671	1	1
AT1G14890	50.265	51.9789	1.0341	0.0483704	0.833014	1
AT1G14900	3515.08	4117.56	1.1714	0.228232	0.350595	0.876444
AT1G14910	515.264	414.186	0.803833	-0.315033	0.209471	0.643385
AT1G14920	939.514	712.712	0.758597	-0.398595	0.0792278	0.345966
AT1G14930	1.05134	0.905986	0.861742	-0.214671	1	1
AT1G14940	1.05134	0.905986	0.861742	-0.214671	1	1
AT1G14950	1.05134	0.905986	0.861742	-0.214671	1	1
AT1G14960	1.05134	0.905986	0.861742	-0.214671	1	1
AT1G14970	260.808	394.343	1.512	0.596463	0.0133299	0.0999358
AT1G14980	2954.43	3241.51	1.09717	0.133785	0.497113	1
AT1G14990	142.218	176.808	1.24322	0.314087	0.204869	0.634996
AT1G15000	249.213	535.434	2.1485	1.10333	1.60406e-06	6.52536e-05
AT1G15002	19.0671	38.2352	2.0053	1.00382	0.0322862	0.187274
AT1G15010	53.1168	27.0257	0.508798	-0.974835	0.121955	0.457563
AT1G15015	1.71801	1.71796	0.99997	-4.26021e-05	1	1
AT1G15020	219.699	213.668	0.972547	-0.04016	0.935277	1
AT1G15030	625.182	607.191	0.971222	-0.0421277	0.921521	1
AT1G15040	86.0307	138.146	1.60577	0.683267	0.020409	0.135632
AT1G15045	1.05134	0.905986	0.861742	-0.214671	1	1
AT1G15050	1.721	6.3419	3.68501	1.88167	0.163241	0.551833
AT1G15060	513.012	513.079	1.00013	0.00018858	0.978696	1
AT1G15080	321.231	427.771	1.33166	0.413227	0.101948	0.40733
AT1G15090	1.7195	3.52993	2.05288	1.03765	0.546236	1
AT1G15100	424.845	328.92	0.774212	-0.369199	0.2307	0.683897
AT1G15110	736.106	645.178	0.876475	-0.190216	0.441243	0.991418
AT1G15120	901.883	1077.75	1.195	0.257008	0.217682	0.658849
AT1G15125	48.3491	84.7782	1.75346	0.810203	0.0195923	0.131642
AT1G15130	2493.59	1769.24	0.709515	-0.495095	0.0367373	0.205023
AT1G15140	967.877	1582.58	1.6351	0.709378	0.00065394	0.00972718
AT1G15150	1073.08	1567.74	1.46097	0.546929	0.00891097	0.0737685
AT1G15160	178.802	203.86	1.14014	0.189214	0.436637	0.987159
AT1G15165	87.3425	91.8764	1.05191	0.0730108	0.816577	1
AT1G15170	1346.01	1103.96	0.820173	-0.286001	0.197706	0.62286
AT1G15175	39.9026	45.5472	1.14146	0.190877	0.626221	1
AT1G15180	289.139	480.314	1.66119	0.732213	0.00586214	0.0541748
AT1G15190	210.067	112.629	0.536155	-0.899277	0.000703831	0.0103027
AT1G15200	2109.15	1873.9	0.888461	-0.170619	0.464452	1
AT1G15210	202.845	530.844	2.61699	1.38791	3.11289e-09	2.60846e-07
AT1G15215	167.576	148.603	0.886782	-0.173348	0.574474	1
AT1G15220	151.226	186.967	1.23634	0.306076	0.229858	0.682424
AT1G15230	815.936	674.153	0.826232	-0.275381	0.279464	0.766812
AT1G15240	853.49	702.332	0.822895	-0.28122	0.235427	0.693453
AT1G15250	425.676	612.174	1.43812	0.524186	0.0238528	0.151198
AT1G15260	76.4257	161.902	2.11843	1.08299	0.00789182	0.0677173
AT1G15270	964.42	1139.06	1.18109	0.240116	0.2244	0.671903
AT1G15280	1117.75	1327.32	1.18749	0.247915	0.218629	0.660943
AT1G15290	8849.24	14644.8	1.65492	0.726759	0.00377615	0.039023
AT1G15300	122.734	307.843	2.50821	1.32666	0.00196558	0.0233962
AT1G15310	338.446	210.424	0.621736	-0.685626	0.00743504	0.0647737
AT1G15320	7.21434	10.6838	1.48091	0.566485	0.513436	1
AT1G15330	416.559	82.9063	0.199027	-2.32897	3.57084e-17	1.05252e-14
AT1G15340	4772.4	5263.22	1.10285	0.14123	0.562132	1
AT1G15350	98.0352	106.966	1.0911	0.125783	0.690254	1
AT1G15360	2.48736	4.3419	1.74559	0.803712	0.549189	1
AT1G15370	571.902	649.481	1.13565	0.183521	0.375017	0.907795
AT1G15380	13.7545	23.1496	1.68305	0.751082	0.220172	0.663935
AT1G15385	1.05134	1.90599	1.81291	0.858305	0.799163	1
AT1G15390	531.594	889.44	1.67316	0.742572	0.00281902	0.0310675
AT1G15400	145.155	136.33	0.939203	-0.0904914	0.763246	1
AT1G15405	254.662	84.5602	0.332048	-1.59053	0.314114	0.82233
AT1G15410	332.329	353.882	1.06485	0.0906548	0.691177	1
AT1G15415	16.7062	14.4317	0.863853	-0.211142	0.810306	1
AT1G15420	845.173	1124.39	1.33037	0.411829	0.0477323	0.245658
AT1G15430	1137.26	1055.44	0.928051	-0.107723	0.667888	1
AT1G15440	1047.01	1419.81	1.35606	0.439419	0.0429412	0.227732
AT1G15450	1.05134	0.905986	0.861742	-0.214671	1	1
AT1G15460	216.595	126.334	0.583271	-0.777761	0.00406728	0.0413646
AT1G15470	395.469	513.904	1.29948	0.377935	0.0829571	0.356511
AT1G15480	757.475	1124.6	1.48467	0.570147	0.01656	0.11668
AT1G15490	436.748	507.306	1.16155	0.216054	0.372115	0.903912
AT1G15500	16991.3	18007.5	1.05981	0.0838038	0.608623	1
AT1G15510	291.554	464.844	1.59437	0.672983	0.0384154	0.211577
AT1G15520	76.7128	82.6285	1.07711	0.107172	0.689238	1
AT1G15530	461.107	289.279	0.627357	-0.672642	0.00593153	0.0546499
AT1G15540	3.43751	1.81197	0.527117	-0.923805	0.652788	1
AT1G15550	1.05134	0.905986	0.861742	-0.214671	1	1
AT1G15560	1.05134	0.905986	0.861742	-0.214671	1	1
AT1G15570	596.891	750.687	1.25766	0.330744	0.119058	0.450061
AT1G15580	1.05134	0.905986	0.861742	-0.214671	1	1
AT1G15590	1.05134	0.905986	0.861742	-0.214671	1	1
AT1G15600	1.05134	0.905986	0.861742	-0.214671	1	1
AT1G15610	1.05134	0.905986	0.861742	-0.214671	1	1
AT1G15620	1.05134	0.905986	0.861742	-0.214671	1	1
AT1G15630	1.38468	0.905986	0.654295	-0.611987	1	1
AT1G15640	1.05134	0.905986	0.861742	-0.214671	1	1
AT1G15650	1.05134	0.905986	0.861742	-0.214671	1	1
AT1G15660	785.543	1148.6	1.46217	0.548114	0.10034	0.402773
AT1G15670	415.769	444.762	1.06973	0.0972523	0.708802	1
AT1G15680	1.38617	0.905986	0.653589	-0.613545	1	1
AT1G15690	11825.3	12527.8	1.05941	0.0832568	0.659728	1
AT1G15700	409.178	503.113	1.22957	0.298155	0.192428	0.613469
AT1G15710	1222.48	1350	1.10431	0.143148	0.492557	1
AT1G15720	186.116	393.391	2.11369	1.07976	8.07495e-06	0.000257677
AT1G15730	638.266	661.618	1.03659	0.0518426	0.770047	1
AT1G15740	343.893	144.33	0.419693	-1.25259	1.35333e-06	5.62804e-05
AT1G15750	3640.65	3818.4	1.04882	0.0687709	0.685746	1
AT1G15757	1.05134	6.74789	6.41836	2.6822	0.0606319	0.287335
AT1G15760	350.111	559.938	1.59932	0.677457	0.0358917	0.20183
AT1G15770	28.3462	67.2225	2.37148	1.24579	0.0193235	0.130352
AT1G15772	2.10418	4.21796	2.00456	1.00329	0.541059	1
AT1G15780	851.055	903.769	1.06194	0.0867019	0.658686	1
AT1G15790	8.55878	7.21796	0.84334	-0.245814	0.802485	1
AT1G15800	478.803	197.808	0.413132	-1.27533	2.87878e-07	1.47234e-05
AT1G15810	623.801	1061.88	1.70227	0.767463	0.000436751	0.00705632
AT1G15820	21784.4	26026.5	1.19473	0.256683	0.242836	0.706536
AT1G15825	1221.97	727.14	0.595056	-0.748903	0.0107869	0.0851323
AT1G15830	12892.5	5915.74	0.458851	-1.1239	0.00201902	0.0239559
AT1G15840	123.469	46.825	0.379244	-1.3988	3.06946e-05	0.000786727
AT1G15850	1.05134	0.905986	0.861742	-0.214671	1	1
AT1G15860	314.753	340.472	1.08171	0.113316	0.600043	1
AT1G15870	94.3992	122.834	1.30122	0.379861	0.205009	0.635202
AT1G15880	191.682	364.369	1.9009	0.926683	0.000111679	0.00227158
AT1G15885	10.6578	54.543	5.11764	2.35548	1.18953e-06	5.05318e-05
AT1G15890	12.2434	52.043	4.2507	2.0877	1.00115e-05	0.000308457
AT1G15900	38.3075	34.1113	0.89046	-0.167378	0.760547	1
AT1G15910	8368.96	6202.04	0.741076	-0.432307	0.0636626	0.297151
AT1G15920	412.479	457.062	1.10809	0.148069	0.521535	1
AT1G15930	9452.27	9883.04	1.04557	0.0642937	0.721924	1
AT1G15940	2629.28	2666.22	1.01405	0.0201261	0.884311	1
AT1G15950	2080.65	2627.97	1.26305	0.336914	0.0995338	0.400566
AT1G15960	498.23	619.913	1.24423	0.315254	0.163906	0.55308
AT1G15970	349.643	389.536	1.1141	0.155872	0.481715	1
AT1G15980	24.3602	41.2053	1.6915	0.758305	0.0928853	0.38309
AT1G15990	1.05134	2.40599	2.28849	1.1944	0.646852	1
AT1G16000	240.134	265.399	1.10521	0.14432	0.493732	1
AT1G16010	920.855	1053.84	1.14442	0.194613	0.33461	0.85125
AT1G16020	732.122	829.948	1.13362	0.180936	0.375363	0.90806
AT1G16022	5.11016	2.52993	0.495078	-1.01427	0.52232	1
AT1G16025	4.77533	2.12394	0.444774	-1.16886	0.477019	1
AT1G16030	1050.3	143.223	0.136363	-2.87447	0.0278723	0.168599
AT1G16040	179.888	187.902	1.04455	0.0628844	0.789358	1
AT1G16060	37.7895	43.0472	1.13913	0.187934	0.625186	1
AT1G16070	238.595	363.485	1.52344	0.60733	0.049469	0.2514
AT1G16080	567.886	893.529	1.57343	0.653914	0.00246004	0.0279076
AT1G16090	120.192	108.872	0.905821	-0.142703	0.60453	1
AT1G16100	1.05134	0.905986	0.861742	-0.214671	1	1
AT1G16110	46.0648	11.4658	0.248907	-2.00632	5.99361e-05	0.0013754
AT1G16120	3.38767	1.71796	0.507121	-0.979598	0.654405	1
AT1G16130	136.747	77.1968	0.564524	-0.824894	0.00546043	0.0513379
AT1G16140	1.38468	2.52993	1.82709	0.86955	0.658911	1
AT1G16150	19.9086	7.12394	0.357833	-1.48264	0.037829	0.209205
AT1G16160	4.49334	4.24789	0.945373	-0.0810437	1	1
AT1G16170	114.48	109.744	0.958629	-0.0609549	0.888521	1
AT1G16180	1877.68	1367.69	0.728396	-0.457205	0.0680041	0.311488
AT1G16190	623.442	674.259	1.08151	0.113047	0.563378	1
AT1G16210	808.628	863.166	1.06745	0.0941623	0.591465	1
AT1G16220	150.516	226.736	1.50639	0.591099	0.0242562	0.153005
AT1G16225	1.05134	0.905986	0.861742	-0.214671	1	1
AT1G16230	1.721	1.71796	0.998232	-0.00255301	1	1
AT1G16240	711.436	619.712	0.871072	-0.199137	0.434038	0.985042
AT1G16250	209.898	208.373	0.992734	-0.0105209	0.986551	1
AT1G16260	18.1407	46.1113	2.54187	1.34589	0.0045502	0.0447456
AT1G16270	1641.89	1775.49	1.08137	0.112858	0.575271	1
AT1G16280	197.823	286.805	1.4498	0.535855	0.0307623	0.181061
AT1G16290	17.3966	13.7137	0.788302	-0.34318	0.680816	1
AT1G16300	255.457	378.331	1.481	0.566567	0.0151656	0.109684
AT1G16310	1.05134	0.905986	0.861742	-0.214671	1	1
AT1G16320	210.486	219.514	1.04289	0.0605876	0.78243	1
AT1G16330	139.277	254.698	1.82871	0.87083	0.000878599	0.0122996
AT1G16340	208.75	345.378	1.6545	0.726397	0.00256636	0.0288991
AT1G16350	2220.85	3001.47	1.3515	0.434563	0.0294364	0.175314
AT1G16360	7.41373	31.6711	4.27196	2.0949	0.0772188	0.339844
AT1G16370	8.55579	1.90599	0.222772	-2.16636	0.0659833	0.305143
AT1G16380	1.05134	1.31197	1.2479	0.319505	0.97994	1
AT1G16390	1.8177	1.71796	0.945127	-0.0814199	1	1
AT1G16400	1.8177	0.905986	0.498424	-1.00455	0.870324	1
AT1G16410	1.05134	0.905986	0.861742	-0.214671	1	1
AT1G16420	1.05134	0.905986	0.861742	-0.214671	1	1
AT1G16430	129.884	167.471	1.28939	0.366686	0.178792	0.585154
AT1G16440	8.31404	24.3035	2.92319	1.54754	0.0129963	0.0979587
AT1G16445	93.6983	175.907	1.87737	0.908716	0.00111485	0.0148774
AT1G16450	1.05134	1.40599	1.33732	0.41935	0.979716	1
AT1G16460	1625.83	1848.76	1.13712	0.185385	0.343934	0.865879
AT1G16470	1197.38	1310.79	1.09472	0.130559	0.475312	1
AT1G16480	145.727	216.548	1.48599	0.57142	0.0254326	0.1583
AT1G16489	106.383	97.1542	0.913253	-0.130914	0.702798	1
AT1G16490	318.833	329.878	1.03464	0.0491302	0.783548	1
AT1G16500	398.922	316.262	0.792792	-0.334986	0.175174	0.577134
AT1G16510	203.558	47.7951	0.234799	-2.0905	2.43185e-09	2.07927e-07
AT1G16515	65.7658	42.2011	0.641687	-0.640058	0.119897	0.452266
AT1G16520	2142.72	2689.78	1.25531	0.328042	0.107657	0.421863
AT1G16530	149.936	103.274	0.688789	-0.537866	0.113829	0.437128
AT1G16540	120.001	101.684	0.847361	-0.238952	0.465449	1
AT1G16550	166.74	219.27	1.31504	0.395112	0.133048	0.483562
AT1G16560	600.115	940.316	1.56689	0.647908	0.00222609	0.0257579
AT1G16570	208.184	257.501	1.23689	0.306716	0.207923	0.64083
AT1G16590	164.741	216.851	1.31632	0.39651	0.145716	0.51243
AT1G16600	1.43452	1.40599	0.980108	-0.0289873	1	1
AT1G16610	1736.85	2148.83	1.23719	0.307071	0.131041	0.479134
AT1G16620	2.10418	3.43592	1.6329	0.707437	0.650747	1
AT1G16630	744.093	1464.5	1.96817	0.976851	0.00120138	0.0158371
AT1G16635	7.26569	19.6197	2.70033	1.43313	0.0415981	0.223359
AT1G16640	52.4591	92.4021	1.76141	0.816734	0.0171287	0.119709
AT1G16650	117.995	150.013	1.27136	0.346372	0.227954	0.678349
AT1G16660	1.05134	0.905986	0.861742	-0.214671	1	1
AT1G16670	220.433	116.642	0.529148	-0.918257	0.00122216	0.0160355
AT1G16680	522.255	597.622	1.14431	0.19448	0.363678	0.893361
AT1G16690	218.383	265.339	1.21501	0.280972	0.23856	0.69979
AT1G16700	479.343	656.977	1.37058	0.454786	0.0366408	0.20467
AT1G16705	7.12426	5.21796	0.732421	-0.449254	0.696882	1
AT1G16710	887.954	759.349	0.855167	-0.225721	0.326364	0.840536
AT1G16720	960.836	872.346	0.907903	-0.139391	0.562538	1
AT1G16730	255.344	179.219	0.701873	-0.510718	0.0568386	0.275649
AT1G16740	714.16	964.18	1.35009	0.433056	0.102251	0.407864
AT1G16750	158.417	113.77	0.718167	-0.477609	0.105839	0.417319
AT1G16760	1.05134	1.71796	1.63406	0.708463	0.803873	1
AT1G16770	85.0853	16.1838	0.190207	-2.39436	0.0134818	0.100895
AT1G16780	593.458	483.686	0.81503	-0.295075	0.239611	0.701343
AT1G16790	333.033	441.404	1.3254	0.406433	0.0762222	0.336733
AT1G16800	417.325	384.993	0.922526	-0.116338	0.620832	1
AT1G16810	711.599	1154.68	1.62265	0.698352	0.0110335	0.0866436
AT1G16820	14.1921	27.0556	1.90639	0.930846	0.1081	0.422699
AT1G16825	102.168	83.1585	0.81394	-0.297006	0.369293	0.899527
AT1G16830	66.7036	77.1285	1.15629	0.209501	0.534809	1
AT1G16840	425.264	334.138	0.78572	-0.347913	0.156164	0.535716
AT1G16850	100.881	26.8676	0.266331	-1.90871	0.0350229	0.198556
AT1G16858	2334.78	2425.76	1.03897	0.0551535	0.722517	1
AT1G16860	2334.78	2425.76	1.03897	0.0551535	0.722517	1
AT1G16870	696.517	1048.54	1.5054	0.590148	0.00589953	0.0544007
AT1G16880	563.902	688.614	1.22116	0.28825	0.166971	0.559154
AT1G16890	1104.05	1088.51	0.985922	-0.0204543	0.987494	1
AT1G16900	1225.73	1105.04	0.901534	-0.149546	0.527476	1
AT1G16905	1.05134	0.905986	0.861742	-0.214671	1	1
AT1G16910	1.05134	0.905986	0.861742	-0.214671	1	1
AT1G16916	129.706	126.013	0.971532	-0.0416661	0.967511	1
AT1G16920	2063.12	2205.16	1.06885	0.0960558	0.595262	1
AT1G16930	29.7115	13.9018	0.467892	-1.09575	0.0422237	0.225319
AT1G16940	1.05134	0.905986	0.861742	-0.214671	1	1
AT1G16950	1.05134	0.905986	0.861742	-0.214671	1	1
AT1G16960	4.77683	14.3077	2.99524	1.58267	0.0569137	0.275842
AT1G16970	563.061	655.4	1.164	0.219086	0.414656	0.962908
AT1G16980	7.1645	31.3676	4.3782	2.13034	0.000846041	0.0119348
AT1G17000	1.05134	1.71796	1.63406	0.708463	0.803873	1
AT1G17010	1.05134	1.31197	1.2479	0.319505	0.97994	1
AT1G17020	12.611	50.8933	4.03563	2.01279	0.000144305	0.0028208
AT1G17030	1.721	1.31197	0.762331	-0.391511	1	1
AT1G17040	142.388	197.155	1.38463	0.469499	0.0824983	0.35508
AT1G17050	211.774	451.583	2.13238	1.09247	3.54331e-06	0.000128126
AT1G17060	80.8515	62.4447	0.772338	-0.372695	0.313084	0.821144
AT1G17070	470.761	487.182	1.03488	0.0494664	0.802902	1
AT1G17080	376.193	281.681	0.748766	-0.417414	0.100907	0.404376
AT1G17090	41.4213	34.4574	0.831877	-0.265558	0.554045	1
AT1G17100	3848.8	2538.9	0.65966	-0.600206	0.0244913	0.153996
AT1G17110	1752.08	1834.25	1.0469	0.0661193	0.722345	1
AT1G17120	721.505	734.93	1.01861	0.026599	0.87883	1
AT1G17130	604.932	1063.12	1.75742	0.813461	0.00217101	0.0252686
AT1G17140	1087.12	1601.56	1.47321	0.558965	0.00666993	0.0597778
AT1G17145	196.577	272.279	1.3851	0.469989	0.0535601	0.265056
AT1G17147	18.5329	3.21796	0.173635	-2.52587	0.00162673	0.0202374
AT1G17150	1.05134	0.905986	0.861742	-0.214671	1	1
AT1G17160	475.958	754.482	1.58518	0.664651	0.00241495	0.0274517
AT1G17170	93.4301	17.7137	0.189593	-2.39902	2.39292e-09	2.0512e-07
AT1G17180	63.0425	51.8592	0.822606	-0.281726	0.437555	0.987859
AT1G17190	326.281	18.0257	0.055246	-4.17799	5.16779e-35	1.0853e-31
AT1G17200	2163.19	1706.49	0.788875	-0.342131	0.130079	0.476707
AT1G17210	2125.46	1939.64	0.912573	-0.131988	0.572869	1
AT1G17220	2686.45	3823.47	1.42324	0.509181	0.0113782	0.0888433
AT1G17230	119.376	100.616	0.84285	-0.246652	0.536688	1
AT1G17232	36.5009	37.5173	1.02785	0.0396228	0.912418	1
AT1G17235	3.5387	5.46585	1.54459	0.627225	0.550158	1
AT1G17240	23.8043	61.7909	2.59579	1.37617	0.000586121	0.00889157
AT1G17250	43.1921	46.4232	1.07481	0.104079	0.824371	1
AT1G17255	46.1996	52.4831	1.13601	0.183973	0.65253	1
AT1G17260	12.8044	19.1838	1.49822	0.583251	0.415717	0.963878
AT1G17270	112.757	109.774	0.973542	-0.0386844	0.924721	1
AT1G17275	1.76785	0.905986	0.512478	-0.964439	0.871162	1
AT1G17277	1.05134	0.905986	0.861742	-0.214671	1	1
AT1G17280	488.657	429.613	0.879171	-0.185785	0.496138	1
AT1G17285	85.3254	96.744	1.13382	0.181197	0.514861	1
AT1G17290	1603.37	1546.09	0.964273	-0.0524863	0.847674	1
AT1G17300	1.05134	0.905986	0.861742	-0.214671	1	1
AT1G17310	1.05134	0.905986	0.861742	-0.214671	1	1
AT1G17330	94.1008	134.355	1.42778	0.513775	0.0700939	0.318366
AT1G17340	219.479	220.668	1.00542	0.00779322	0.927144	1
AT1G17345	1.8177	8.40176	4.62219	2.20858	0.113779	0.437038
AT1G17350	125.445	184.774	1.47296	0.558714	0.0344449	0.196472
AT1G17360	1068.22	600.323	0.561987	-0.831392	0.000247641	0.00441679
AT1G17370	2971.45	2588.1	0.870991	-0.19927	0.374074	0.906834
AT1G17380	678.713	73.1412	0.107765	-3.21404	4.13657e-05	0.00101755
AT1G17390	1.38468	1.90599	1.37649	0.46099	0.944456	1
AT1G17400	1.8177	0.905986	0.498424	-1.00455	0.870324	1
AT1G17410	122.128	84.0644	0.688328	-0.538832	0.0774962	0.34071
AT1G17420	2450	788.913	0.322005	-1.63484	9.52994e-05	0.00198651
AT1G17430	79.5291	51.1412	0.64305	-0.636997	0.0652753	0.302744
AT1G17440	957.222	1047.26	1.09406	0.129696	0.477826	1
AT1G17450	786.627	848.328	1.07844	0.108943	0.608978	1
AT1G17455	124.209	92.8979	0.747917	-0.41905	0.237728	0.698263
AT1G17460	251.486	248.091	0.9865	-0.0196085	0.989196	1
AT1G17470	916.739	1108.45	1.20912	0.273961	0.209984	0.644489
AT1G17480	133.28	186.116	1.39643	0.481747	0.0701837	0.318691
AT1G17490	184.359	172.774	0.937165	-0.0936253	0.823605	1
AT1G17495	1.38617	0.905986	0.653589	-0.613545	1	1
AT1G17500	848.014	1061.96	1.25229	0.324566	0.121531	0.456379
AT1G17510	370.799	363.117	0.979283	-0.0302029	0.959099	1
AT1G17520	296.494	381.557	1.2869	0.363895	0.113647	0.43663
AT1G17530	1016.65	681.417	0.670255	-0.577219	0.0241274	0.152507
AT1G17540	6.41074	2.52993	0.39464	-1.34139	0.351319	0.877572
AT1G17545	1.05134	0.905986	0.861742	-0.214671	1	1
AT1G17550	1170.21	1071.58	0.915718	-0.127024	0.528396	1
AT1G17560	182.497	373.032	2.04404	1.03142	0.0192838	0.130153
AT1G17570	1.05134	0.905986	0.861742	-0.214671	1	1
AT1G17580	1017.84	1003.25	0.985671	-0.0208225	0.957359	1
AT1G17590	135.297	166.437	1.23016	0.298846	0.250883	0.719852
AT1G17600	5.15552	4.24789	0.823949	-0.279373	0.94909	1
AT1G17610	1.38468	4.3419	3.13568	1.64878	0.294353	0.792306
AT1G17615	1.05134	0.905986	0.861742	-0.214671	1	1
AT1G17620	1692.7	617.955	0.365071	-1.45375	0.0104397	0.083086
AT1G17630	80.3605	88.3123	1.09895	0.136128	0.669094	1
AT1G17640	213.661	221.988	1.03897	0.0551608	0.819905	1
AT1G17650	420.806	548.989	1.30461	0.383623	0.0797559	0.347374
AT1G17660	1.05134	0.905986	0.861742	-0.214671	1	1
AT1G17665	116.958	41.5472	0.355232	-1.49317	1.37324e-05	0.00040125
AT1G17670	1.05134	0.905986	0.861742	-0.214671	1	1
AT1G17680	423.07	476.699	1.12676	0.17218	0.42338	0.973211
AT1G17690	370.367	650.772	1.7571	0.813195	0.000307734	0.00526234
AT1G17700	2.8177	4.3419	1.54094	0.623809	0.639961	1
AT1G17710	1.05134	0.905986	0.861742	-0.214671	1	1
AT1G17720	1233.05	1535.82	1.24555	0.316784	0.129116	0.474575
AT1G17730	779.098	739.79	0.949546	-0.0746906	0.799339	1
AT1G17744	7.65697	2.52993	0.330409	-1.59768	0.402216	0.947375
AT1G17745	30.3832	14.0556	0.462611	-1.11213	0.0546669	0.268673
AT1G17750	264.769	223.792	0.845233	-0.242579	0.50961	1
AT1G17760	414.418	508.164	1.22621	0.29421	0.191701	0.612004
AT1G17770	5.73297	6.52993	1.13901	0.187785	0.979771	1
AT1G17780	123.22	86.9106	0.70533	-0.503631	0.110077	0.427536
AT1G17790	386.362	428.694	1.10957	0.149994	0.498182	1
AT1G17800	1.05134	0.905986	0.861742	-0.214671	1	1
AT1G17810	9029.57	2194.14	0.242995	-2.041	2.07997e-08	1.42635e-06
AT1G17820	929.211	764.247	0.822469	-0.281967	0.238192	0.699183
AT1G17830	503.753	153.842	0.305392	-1.71127	7.87713e-07	3.55285e-05
AT1G17840	2317.68	2560.13	1.10461	0.143533	0.43432	0.985418
AT1G17850	560.665	793.529	1.41534	0.501145	0.0199023	0.133113
AT1G17860	82.3967	62.4489	0.757906	-0.399909	0.241399	0.704349
AT1G17870	117.074	380.993	3.25429	1.70234	1.58535e-11	2.12234e-09
AT1G17880	2277.54	4650.09	2.04171	1.02978	4.27209e-07	2.08347e-05
AT1G17890	606.736	715.657	1.17952	0.238198	0.267884	0.748126
AT1G17900	1.05134	0.905986	0.861742	-0.214671	1	1
AT1G17910	1.05134	4.52993	4.30871	2.10726	0.210871	0.645954
AT1G17920	377.818	753.191	1.99353	0.995324	0.00141432	0.0180768
AT1G17930	394.505	459.895	1.16575	0.221263	0.313344	0.821487
AT1G17940	145.879	145.039	0.994245	-0.00832615	0.972245	1
AT1G17950	1.721	0.905986	0.52643	-0.925687	0.871969	1
AT1G17960	34.7107	13.9658	0.402349	-1.31348	0.015815	0.113043
AT1G17970	121.961	176.808	1.44971	0.535767	0.0407833	0.220392
AT1G17980	499.82	471.207	0.942753	-0.0850482	0.755897	1
AT1G17990	20.6452	19.4616	0.942672	-0.0851715	0.965638	1
AT1G18000	162.141	177.83	1.09676	0.133248	0.620124	1
AT1G18010	147.564	173.586	1.17635	0.234316	0.356053	0.884902
AT1G18020	24.0075	10.6838	0.445019	-1.16806	0.0879719	0.369522
AT1G18030	86.0368	106.958	1.24316	0.314015	0.274156	0.757986
AT1G18040	407.99	515.844	1.26436	0.338402	0.125285	0.465423
AT1G18050	2.15103	3.93592	1.82978	0.871669	0.546618	1
AT1G18060	342.506	605.635	1.76825	0.82232	0.00980718	0.0792166
AT1G18070	2363.6	2717.93	1.14991	0.201522	0.301768	0.803488
AT1G18075	48.4467	50.4232	1.0408	0.0576904	0.957636	1
AT1G18080	28167.1	32840.2	1.16591	0.221452	0.260149	0.736068
AT1G18090	162.062	306.206	1.88944	0.917961	0.00023783	0.00426672
AT1G18100	1908.76	564.37	0.295674	-1.75792	0.00023228	0.00418952
AT1G18120	1.721	3.71796	2.16035	1.11126	0.540528	1
AT1G18130	1.05134	0.905986	0.861742	-0.214671	1	1
AT1G18140	10.2254	5.52993	0.540801	-0.886831	0.336089	0.853739
AT1G18150	222.494	321.681	1.44579	0.531863	0.139983	0.498696
AT1G18160	704.999	641.34	0.909703	-0.136532	0.551764	1
AT1G18170	190.775	268.061	1.40511	0.490687	0.0463906	0.240484
AT1G18180	758.918	767.037	1.0107	0.0153527	0.898685	1
AT1G18190	457.908	551.819	1.20509	0.269135	0.194062	0.616573
AT1G18191	1.05134	0.905986	0.861742	-0.214671	1	1
AT1G18200	35.4123	65.4148	1.84723	0.885367	0.017749	0.122741
AT1G18210	3715.67	2340.4	0.629872	-0.666869	0.0281354	0.169701
AT1G18220	1.05134	1.40599	1.33732	0.41935	0.979716	1
AT1G18230	1.05134	1.31197	1.2479	0.319505	0.97994	1
AT1G18240	2.77234	7.15387	2.58044	1.36762	0.237438	0.697606
AT1G18250	3598.46	3962.22	1.10109	0.138929	0.449735	1
AT1G18260	1189.81	734.11	0.616995	-0.696669	0.00220064	0.0255209
AT1G18265	142.275	137.539	0.96671	-0.048845	0.993306	1
AT1G18270	925.79	571.528	0.617341	-0.69586	0.00226071	0.0260688
AT1G18280	24.3154	18.0556	0.742558	-0.429424	0.502856	1
AT1G18290	4.49035	2.21796	0.493939	-1.0176	0.54333	1
AT1G18300	1107.59	862.905	0.779081	-0.360154	0.10004	0.401905
AT1G18310	2.72399	1.90599	0.699703	-0.515185	0.84997	1
AT1G18320	71.3676	73.1884	1.02551	0.0363449	0.84579	1
AT1G18330	780.723	462.57	0.592489	-0.75514	0.0286462	0.17198
AT1G18335	142.158	146.919	1.03349	0.0475265	0.88053	1
AT1G18340	255.575	237.198	0.928092	-0.10766	0.718496	1
AT1G18350	12.611	7.52993	0.597093	-0.743973	0.341418	0.861998
AT1G18360	527.248	487.434	0.924486	-0.113277	0.72948	1
AT1G18370	1456.96	2253.95	1.54702	0.629494	0.0242903	0.153076
AT1G18382	13.378	2.12394	0.158764	-2.65504	0.00887547	0.0735652
AT1G18390	83.0189	21.6796	0.26114	-1.9371	1.2239e-06	5.14069e-05
AT1G18400	7.68974	14.2778	1.85674	0.89277	0.252939	0.722911
AT1G18410	8.55067	10.1838	1.19099	0.252167	0.792787	1
AT1G18415	261.494	277.266	1.06031	0.0844927	0.691048	1
AT1G18420	202.518	212.48	1.04919	0.0692755	0.717183	1
AT1G18430	1.05134	0.905986	0.861742	-0.214671	1	1
AT1G18440	177.757	225.356	1.26777	0.342294	0.17248	0.571284
AT1G18450	1363.51	1585.04	1.16247	0.217195	0.274199	0.757986
AT1G18460	1618.68	1367.47	0.844802	-0.243316	0.277803	0.764303
[truncated: 31,604 more rows]

## Sheet: nrpd1 2x vs wt2x
Supplemental Data. Xu, Sato et al. (2023). Plant Cell.
Supplemental Dataset S1. Fold change of genes in embryos derived from indicated crosses.
id	wt2x baseMean	nrpd1 2x baseMean	foldChange nrpd1 2x / wt2x	log2FoldChange nrpd1 2x / wt2x	pval	padj
AT1G01010	50.1615	54.0011	1.07654	0.106408	0.732771	1
AT1G01020	329.463	294.902	0.895101	-0.159877	0.367584	1
AT1G01030	127.672	125.611	0.983855	-0.023483	0.892127	1
AT1G01040	968.738	850.192	0.877628	-0.188318	0.244098	1
AT1G01046	15.4501	14.3413	0.928229	-0.107447	0.903351	1
AT1G01050	804.291	819.649	1.0191	0.0272886	0.852537	1
AT1G01060	306.057	907.426	2.96489	1.56798	0.0293873	1
AT1G01070	3.0719	1.37798	0.448576	-1.15657	0.541815	1
AT1G01073	0.988561	1.04465	1.05674	0.0796186	1	1
AT1G01080	1551.24	1436.84	0.926248	-0.110529	0.448115	1
AT1G01090	47037	48060.7	1.02176	0.0310629	0.76564	1
AT1G01100	16362.2	16971.7	1.03725	0.0527642	0.729382	1
AT1G01110	555.835	569.417	1.02444	0.034829	0.77721	1
AT1G01115	0.988561	1.04465	1.05674	0.0796186	1	1
AT1G01120	2907.66	3135.69	1.07842	0.108925	0.421738	1
AT1G01130	201.282	212.01	1.0533	0.0749188	0.75545	1
AT1G01140	1427.33	1316.21	0.92215	-0.116927	0.422765	1
AT1G01150	22.9954	22.1211	0.961978	-0.0559239	0.885362	1
AT1G01160	1977.97	1886.44	0.953725	-0.0683542	0.627843	1
AT1G01170	682.917	654.664	0.958629	-0.0609559	0.662833	1
AT1G01180	8.05923	13.441	1.66778	0.737929	0.281714	1
AT1G01183	4.78061	7.25821	1.51826	0.602419	0.80765	1
AT1G01190	4.68791	4.43731	0.946542	-0.0792615	1	1
AT1G01200	11.8144	7.19327	0.608857	-0.715824	0.318458	1
AT1G01210	394.388	345.39	0.875761	-0.191391	0.531763	1
AT1G01220	581.171	541.255	0.931317	-0.102655	0.596546	1
AT1G01225	308.816	285.365	0.924061	-0.11394	0.528664	1
AT1G01230	309.566	321.314	1.03795	0.0537368	0.776261	1
AT1G01240	126.536	96.1142	0.759581	-0.396724	0.106292	1
AT1G01250	38.0962	49.798	1.30716	0.386441	0.316041	1
AT1G01260	1636.52	1492.12	0.911761	-0.133273	0.35417	1
AT1G01270	0.988561	1.04465	1.05674	0.0796186	1	1
AT1G01280	1.92687	1.71132	0.888132	-0.171154	1	1
AT1G01290	466.199	446.776	0.958336	-0.0613959	0.78029	1
AT1G01300	8138.59	8883.24	1.0915	0.126306	0.311766	1
AT1G01305	5.24985	6.18843	1.17878	0.237297	0.9384	1
AT1G01310	41.8826	45.0872	1.07651	0.106368	0.666773	1
AT1G01320	13477.4	12467.5	0.925068	-0.112369	0.424671	1
AT1G01340	11.1271	14.962	1.34464	0.427221	0.513555	1
AT1G01350	841.014	751.788	0.893906	-0.161804	0.330845	1
AT1G01355	0.988561	1.68134	1.7008	0.76621	0.811095	1
AT1G01360	195.138	226.075	1.15854	0.212307	0.316842	1
AT1G01370	657.438	669.999	1.01911	0.0273037	0.79887	1
AT1G01380	18.997	26.3144	1.38519	0.470079	0.292099	1
AT1G01390	1.6141	1.04465	0.647202	-0.627711	0.871455	1
AT1G01400	0.988561	1.37798	1.39393	0.479157	0.971322	1
AT1G01410	0.988561	1.04465	1.05674	0.0796186	1	1
AT1G01420	3.33442	3.59141	1.07707	0.107112	0.950211	1
AT1G01430	605.435	617.858	1.02052	0.029303	0.804339	1
AT1G01440	421.985	412.055	0.976468	-0.0343555	0.866617	1
AT1G01448	438.325	386.763	0.882367	-0.180549	0.257738	1
AT1G01450	244.102	199.339	0.81662	-0.292263	0.126434	1
AT1G01453	1.30133	1.04465	0.802755	-0.316968	1	1
AT1G01460	0.988561	1.04465	1.05674	0.0796186	1	1
AT1G01470	26.5215	36.3404	1.37023	0.454413	0.635294	1
AT1G01471	0.988561	1.04465	1.05674	0.0796186	1	1
AT1G01480	8.88941	12.7597	1.43538	0.521432	0.482305	1
AT1G01490	838.506	800.406	0.954563	-0.0670882	0.826873	1
AT1G01500	239.294	260.969	1.09058	0.125092	0.576633	1
AT1G01510	2465.96	2561.14	1.0386	0.0546339	0.676718	1
AT1G01520	52.0539	54.3161	1.04346	0.0613729	0.824538	1
AT1G01530	0.988561	2.16393	2.18897	1.13025	0.667253	1
AT1G01540	1759.03	1707.52	0.970719	-0.0428739	0.847848	1
AT1G01550	3538.67	3307.54	0.934684	-0.0974486	0.426797	1
AT1G01560	10.2058	16.8679	1.65277	0.724884	0.322235	1
AT1G01570	115.806	126.742	1.09443	0.130181	0.663217	1
AT1G01580	7.12647	3.13395	0.439762	-1.18521	0.221116	1
AT1G01590	4.1627	3.3327	0.800611	-0.320827	0.859194	1
AT1G01600	293.561	334.817	1.14054	0.189715	0.318793	1
AT1G01610	181.002	220.167	1.21638	0.282589	0.147175	1
AT1G01620	14351.9	15467.4	1.07773	0.10799	0.398865	1
AT1G01630	55.6198	48.1648	0.865964	-0.207621	0.657495	1
AT1G01640	7.16909	9.13753	1.27457	0.350015	0.611215	1
AT1G01650	756.977	664.903	0.878366	-0.187107	0.215327	1
AT1G01660	3.01593	2.25807	0.748716	-0.41751	0.927904	1
AT1G01670	3.28036	4.60187	1.40285	0.488365	0.755306	1
AT1G01680	0.988561	1.04465	1.05674	0.0796186	1	1
AT1G01690	486.877	435.882	0.895262	-0.159619	0.354326	1
AT1G01695	63.3934	51.5001	0.81239	-0.299755	0.409965	1
AT1G01700	53.1175	56.3295	1.06047	0.0847027	0.754157	1
AT1G01710	553.085	538.651	0.973902	-0.0381509	0.851485	1
AT1G01720	8404.99	8955.13	1.06545	0.0914682	0.834844	1
AT1G01725	69.1452	83.9536	1.21416	0.279963	0.310075	1
AT1G01730	587.065	587.266	1.00034	0.000495733	0.957016	1
AT1G01740	206.781	190.029	0.918988	-0.121882	0.631693	1
AT1G01750	35.2099	45.9773	1.3058	0.384939	0.245266	1
AT1G01760	132.25	104.737	0.791964	-0.336493	0.200964	1
AT1G01770	387.426	340.296	0.878352	-0.187128	0.29625	1
AT1G01780	179.854	171.432	0.953176	-0.0691855	0.749319	1
AT1G01790	967.49	930.349	0.961611	-0.0564749	0.831664	1
AT1G01800	740.213	774.143	1.04584	0.0646596	0.617153	1
AT1G01810	49.3795	39.1436	0.792709	-0.335137	0.366424	1
AT1G01820	739.267	726.195	0.982318	-0.0257386	0.878816	1
AT1G01830	956.735	891.209	0.931511	-0.102356	0.532275	1
AT1G01840	262.43	253	0.964067	-0.0527953	0.795189	1
AT1G01860	472.631	448.912	0.949815	-0.074281	0.730423	1
AT1G01870	0.988561	1.34801	1.36361	0.447426	0.971269	1
AT1G01880	157.289	157.214	0.999524	-0.000686326	0.935924	1
AT1G01890	0.988561	1.04465	1.05674	0.0796186	1	1
AT1G01900	755.326	654.573	0.86661	-0.206545	0.268133	1
AT1G01910	2104.77	2151.19	1.02205	0.0314702	0.860188	1
AT1G01920	560.531	558.11	0.995682	-0.00624359	0.979193	1
AT1G01930	608.278	540.033	0.887806	-0.171683	0.287941	1
AT1G01940	520.074	516.302	0.992746	-0.0105029	0.964097	1
AT1G01950	1025.29	972.77	0.948774	-0.0758638	0.6336	1
AT1G01960	4043.28	3881.21	0.959916	-0.0590201	0.693613	1
AT1G01970	1055.92	1015.81	0.962012	-0.0558729	0.79355	1
AT1G01980	9.40301	8.74488	0.930008	-0.104685	1	1
AT1G01990	1034.44	1053.46	1.0184	0.0262974	0.793878	1
AT1G02000	241.346	257.132	1.06541	0.0914067	0.605757	1
AT1G02010	141.563	127.828	0.902978	-0.147238	0.540856	1
AT1G02020	968.128	1134.58	1.17193	0.228882	0.0939694	1
AT1G02030	50.5963	66.8567	1.32138	0.402042	0.178864	1
AT1G02040	16.2224	18.7834	1.15787	0.211469	0.677011	1
AT1G02050	391.426	364.492	0.931189	-0.102854	0.587086	1
AT1G02060	332.235	285.001	0.85783	-0.221237	0.246132	1
AT1G02065	22.374	20.3553	0.909773	-0.136421	0.873539	1
AT1G02070	4.21295	2.37798	0.564446	-0.825091	0.549944	1
AT1G02074	0.988561	1.45261	1.46942	0.555247	0.971448	1
AT1G02080	3375.49	3462	1.02563	0.0365073	0.821798	1
AT1G02090	2469.58	2473.53	1.0016	0.00230991	0.963058	1
AT1G02100	742.971	693.732	0.933726	-0.0989289	0.52204	1
AT1G02110	4585.91	5195.14	1.13285	0.179954	0.142373	1
AT1G02120	748.816	823.69	1.09999	0.137491	0.292261	1
AT1G02130	974.148	1003.63	1.03026	0.0430124	0.741347	1
AT1G02136	2.8132	2.95472	1.05031	0.0708096	0.955385	1
AT1G02140	3411.87	3624.72	1.06238	0.0873063	0.516776	1
AT1G02145	437.822	416.264	0.95076	-0.0728473	0.775835	1
AT1G02150	7415.99	7239.95	0.976262	-0.0346598	0.85503	1
AT1G02160	468.803	470.783	1.00422	0.00608046	0.952939	1
AT1G02170	1626.86	1758.15	1.0807	0.111966	0.411909	1
AT1G02180	538.581	570.489	1.05924	0.0830362	0.511926	1
AT1G02190	26.6234	39.6919	1.49087	0.57615	0.176229	1
AT1G02205	8.32731	8.22325	0.987504	-0.0181409	1	1
AT1G02210	0.988561	1.04465	1.05674	0.0796186	1	1
AT1G02220	2.44827	3.1786	1.2983	0.376629	0.839805	1
AT1G02228	0.988561	1.34801	1.36361	0.447426	0.971269	1
AT1G02230	5.14935	10.7701	2.09155	1.06457	0.441788	1
AT1G02250	6.08766	12.0086	1.97261	0.980103	0.189201	1
AT1G02260	349.162	339.02	0.970954	-0.0425249	0.83918	1
AT1G02270	547.923	556.56	1.01576	0.0225638	1	1
AT1G02280	3571.13	3212.2	0.899493	-0.152816	0.251053	1
AT1G02290	567.691	604.349	1.06457	0.0902773	0.550798	1
AT1G02300	23.4782	16.2318	0.691357	-0.532497	0.275972	1
AT1G02305	1584.3	1543.23	0.974072	-0.0379003	0.798868	1
AT1G02310	24.3472	19.7235	0.810092	-0.303842	0.585703	1
AT1G02320	1.61219	2.42263	1.50269	0.587551	0.830338	1
AT1G02330	1080.26	1030.29	0.953747	-0.0683209	0.681144	1
AT1G02335	4.21486	5.2679	1.24984	0.321745	0.854702	1
AT1G02340	109.095	119.789	1.09803	0.134916	0.62442	1
AT1G02350	40.89	35.7509	0.874319	-0.193769	0.670194	1
AT1G02360	2.23964	2.67649	1.19505	0.257076	1	1
AT1G02370	618.944	596.74	0.964125	-0.0527082	0.765468	1
AT1G02380	97.487	94.5736	0.970115	-0.0437723	0.884469	1
AT1G02390	3775.71	4067.66	1.07732	0.107451	0.549265	1
AT1G02391	0.988561	1.04465	1.05674	0.0796186	1	1
AT1G02400	4.57024	7.41231	1.62186	0.697652	0.642972	1
AT1G02405	0.988561	1.71132	1.73112	0.791706	0.810508	1
AT1G02410	819.822	828.518	1.01061	0.0152235	0.979219	1
AT1G02420	215.44	187.615	0.870846	-0.199511	0.323616	1
AT1G02430	87.2498	74.0334	0.848523	-0.236975	0.399722	1
AT1G02440	8.58618	13.0281	1.51733	0.601536	0.325735	1
AT1G02450	14.5716	15.9536	1.09484	0.130721	0.900752	1
AT1G02460	2.34396	1.68134	0.717308	-0.479335	0.904507	1
AT1G02470	6.7191	10.0281	1.49247	0.577706	0.397044	1
AT1G02475	158.878	128.539	0.809041	-0.305716	0.150263	1
AT1G02480	1.35349	1.04465	0.771821	-0.373662	1	1
AT1G02490	1.30133	2.66604	2.0487	1.03471	0.582082	1
AT1G02500	7557.92	8641.82	1.14341	0.193347	0.247262	1
AT1G02510	0.988561	1.71132	1.73112	0.791706	0.810508	1
AT1G02520	11.0362	4.00983	0.363334	-1.46063	0.0538215	1
AT1G02530	20.1826	19.0324	0.943013	-0.0846502	0.89869	1
AT1G02540	0.988561	1.04465	1.05674	0.0796186	1	1
AT1G02550	0.988561	1.04465	1.05674	0.0796186	1	1
AT1G02560	6566.72	6311.94	0.961201	-0.0570896	0.697429	1
AT1G02570	13.4713	13.0874	0.971504	-0.0417075	1	1
AT1G02575	0.988561	1.04465	1.05674	0.0796186	1	1
AT1G02580	0.988561	1.04465	1.05674	0.0796186	1	1
AT1G02590	0.988561	1.04465	1.05674	0.0796186	1	1
AT1G02600	0.988561	1.04465	1.05674	0.0796186	1	1
AT1G02610	4.16079	1.45261	0.349119	-1.51821	0.262886	1
AT1G02620	1.35349	1.04465	0.771821	-0.373662	1	1
AT1G02630	0.988561	1.04465	1.05674	0.0796186	1	1
AT1G02640	704.055	609.625	0.865877	-0.207766	0.169299	1
AT1G02650	48.7274	56.1002	1.15131	0.203273	0.553479	1
AT1G02660	642.395	633.61	0.986324	-0.019867	0.89293	1
AT1G02670	83.3654	88.4457	1.06094	0.0853446	0.738907	1
AT1G02680	493.499	421.739	0.85459	-0.226696	0.150627	1
AT1G02681	17.8965	22.3889	1.25102	0.323104	0.439338	1
AT1G02690	3079.07	2989.36	0.970864	-0.0426585	0.776675	1
AT1G02700	4.31345	4.25323	0.986039	-0.0202828	1	1
AT1G02710	0.988561	1.34801	1.36361	0.447426	0.971269	1
AT1G02720	1250.98	1168.95	0.934428	-0.0978439	0.487658	1
AT1G02730	7339.91	7581.37	1.0329	0.0466955	0.754678	1
AT1G02740	233.295	217.464	0.932141	-0.101381	0.584926	1
AT1G02750	272.988	258.647	0.947465	-0.0778552	0.535135	1
AT1G02760	0.988561	1.04465	1.05674	0.0796186	1	1
AT1G02770	26.7916	36.4176	1.35929	0.442852	0.213263	1
AT1G02780	49131.8	49174.7	1.00087	0.00126015	0.977525	1
AT1G02790	1.71842	3.19391	1.85863	0.894242	0.598222	1
AT1G02800	2949.08	3330.68	1.1294	0.175555	0.176776	1
AT1G02810	1260.71	1181.45	0.937134	-0.0936722	0.541207	1
AT1G02813	0.988561	2.37798	2.4055	1.26634	0.551165	1
AT1G02816	360.102	369.85	1.02707	0.038534	0.949726	1
AT1G02820	2.91543	2.56143	0.878576	-0.18676	1	1
AT1G02830	0.988561	1.04465	1.05674	0.0796186	1	1
AT1G02840	4986.5	5056.74	1.01408	0.0201779	0.850682	1
AT1G02850	33.5221	42.1354	1.25694	0.32992	0.549859	1
AT1G02860	1059.31	1003.13	0.946973	-0.0786052	0.606288	1
AT1G02870	1245.91	1262.58	1.01337	0.0191655	0.934571	1
AT1G02880	281.042	236.754	0.842417	-0.247393	0.323788	1
AT1G02890	3035.78	2924.96	0.963494	-0.0536528	0.795641	1
AT1G02900	0.988561	1.04465	1.05674	0.0796186	1	1
AT1G02910	709.855	696.379	0.981016	-0.0276517	0.914514	1
AT1G02920	0.988561	1.04465	1.05674	0.0796186	1	1
AT1G02930	10.716	16.2284	1.51441	0.598757	0.658685	1
AT1G02940	1.35349	1.04465	0.771821	-0.373662	1	1
AT1G02950	2.23773	1.65136	0.737962	-0.438382	0.906311	1
AT1G02952	1.61029	1.04465	0.648736	-0.624297	0.871545	1
AT1G02960	295.698	268.41	0.907717	-0.139686	0.408331	1
AT1G02965	1.35349	1.45261	1.07324	0.101966	1	1
AT1G02970	785.158	735.335	0.936544	-0.0945809	0.706683	1
AT1G02980	8.62863	8.08867	0.937422	-0.0932291	0.94665	1
AT1G02990	561.089	521.021	0.92859	-0.106887	0.562826	1
AT1G03000	755.33	641.189	0.848885	-0.236359	0.130211	1
AT1G03010	0.988561	1.04465	1.05674	0.0796186	1	1
AT1G03020	0.988561	1.04465	1.05674	0.0796186	1	1
AT1G03022	0.988561	1.04465	1.05674	0.0796186	1	1
AT1G03030	799.731	767.559	0.959771	-0.0592386	0.671156	1
AT1G03040	1779.42	1731.8	0.973238	-0.0391354	0.836807	1
AT1G03050	1.6141	1.04465	0.647202	-0.627711	0.871455	1
AT1G03055	15.7665	13.4758	0.854711	-0.226491	0.664712	1
AT1G03060	2344.39	2278.37	0.97184	-0.0412089	0.856402	1
AT1G03070	8.26197	20.5311	2.48501	1.31325	0.18274	1
AT1G03080	507.611	493.706	0.972607	-0.0400715	0.754146	1
AT1G03090	629.869	575.495	0.913674	-0.130249	0.458404	1
AT1G03100	258.601	211.63	0.818363	-0.289187	0.131865	1
AT1G03103	1.29942	2.28805	1.76082	0.816248	0.695768	1
AT1G03106	14.0483	16.6342	1.18407	0.243753	0.625126	1
AT1G03110	1500.96	1416.17	0.943515	-0.0838823	0.573984	1
AT1G03120	257.435	288.269	1.11977	0.163204	0.403467	1
AT1G03130	8769.72	7840.97	0.894097	-0.161498	0.489637	1
AT1G03140	2109.29	2160.97	1.0245	0.0349225	0.759715	1
AT1G03150	280.52	289.983	1.03373	0.0478601	0.794447	1
AT1G03160	1590.07	1554.51	0.977639	-0.032626	0.8706	1
AT1G03170	18.4603	14.9033	0.807316	-0.308795	0.612589	1
AT1G03180	232.923	223.229	0.958378	-0.0613329	0.703646	1
AT1G03190	530.671	555.881	1.04751	0.0669577	0.578087	1
AT1G03200	2.23964	2.71132	1.2106	0.275725	0.957873	1
AT1G03210	1720.94	1791.83	1.0412	0.0582409	0.640567	1
AT1G03220	2605.44	2617.37	1.00458	0.00659008	0.929968	1
AT1G03230	2696.46	2799.02	1.03804	0.0538588	0.915809	1
AT1G03240	3.79777	1.65136	0.434824	-1.2015	0.42362	1
AT1G03250	651.205	621.247	0.953997	-0.0679435	0.629302	1
AT1G03260	284.927	308.688	1.08339	0.115556	0.50194	1
AT1G03270	329.85	314.286	0.952816	-0.0697309	0.772722	1
AT1G03280	1037.49	941.75	0.907717	-0.139686	0.328946	1
AT1G03290	380.547	364.001	0.956521	-0.0641321	0.701368	1
AT1G03300	208.814	182.194	0.872518	-0.196743	0.52219	1
AT1G03310	749.832	691.373	0.922037	-0.117103	0.669943	1
AT1G03320	2.65673	2.9847	1.12345	0.167934	0.955211	1
AT1G03330	929.938	900.102	0.967916	-0.0470465	0.734108	1
AT1G03340	5.51046	7.10334	1.28906	0.366324	0.711945	1
AT1G03350	1379.27	1467.24	1.06378	0.0891998	0.546466	1
AT1G03360	1403.79	1413.71	1.00707	0.0101602	0.95919	1
AT1G03365	978.384	865.24	0.884356	-0.1773	0.21223	1
AT1G03370	621.645	558.522	0.898458	-0.154478	0.294489	1
AT1G03380	338.298	322.953	0.954639	-0.0669735	0.749102	1
AT1G03390	5.71909	9.10756	1.59248	0.671278	0.338102	1
AT1G03400	8.10931	8.25744	1.01827	0.0261159	0.989497	1
AT1G03410	1407.74	1406.01	0.998773	-0.00177133	0.97214	1
AT1G03420	1257.2	1259.26	1.00164	0.00236732	0.958204	1
AT1G03430	187.718	157.104	0.836917	-0.256844	0.173546	1
AT1G03440	393.182	374.217	0.951767	-0.071319	0.752193	1
AT1G03445	45.9163	46.0349	1.00258	0.00372052	0.99554	1
AT1G03457	2180.79	2048.84	0.939493	-0.0900455	0.63784	1
AT1G03470	1258.28	1074.45	0.8539	-0.227861	0.124366	1
AT1G03475	5796.41	5512.7	0.951053	-0.0724023	0.581413	1
AT1G03490	0.988561	1.04465	1.05674	0.0796186	1	1
AT1G03495	187.738	151.273	0.805764	-0.311571	0.133145	1
AT1G03502	3.22248	2.49726	0.77495	-0.367825	0.81941	1
AT1G03506	1.29942	1.04465	0.803934	-0.314852	1	1
AT1G03510	131.115	109.359	0.834068	-0.261763	0.220387	1
AT1G03515	1.29942	1.65136	1.27084	0.345785	0.967325	1
AT1G03520	278.782	286.955	1.02932	0.041689	0.841834	1
AT1G03530	2274.84	2244.88	0.98683	-0.0191272	0.986486	1
AT1G03540	198.876	181.385	0.912052	-0.132812	0.564427	1
AT1G03545	116.15	105.745	0.910423	-0.135392	0.657521	1
AT1G03550	163.149	131.156	0.8039	-0.314912	0.158919	1
AT1G03560	399.681	394.952	0.988168	-0.0171717	0.945537	1
AT1G03570	1.30133	1.04465	0.802755	-0.316968	1	1
AT1G03580	8.84107	13.5511	1.53274	0.616117	0.363885	1
AT1G03590	619.522	590.733	0.95353	-0.0686495	0.728828	1
AT1G03600	4447.79	4474.32	1.00596	0.00857837	0.935632	1
AT1G03610	518.376	542.655	1.04684	0.0660378	0.84748	1
AT1G03620	1.29942	1.37798	1.06046	0.0846871	1	1
AT1G03630	2270.29	2063.64	0.908974	-0.137689	0.440951	1
AT1G03640	0.988561	1.04465	1.05674	0.0796186	1	1
AT1G03650	144.528	134.241	0.928821	-0.106528	0.726102	1
AT1G03660	13.9866	13.2429	0.946827	-0.0788267	0.834276	1
AT1G03670	9.20011	10.0776	1.09538	0.131427	0.862769	1
AT1G03680	3766.55	3897.23	1.03469	0.049203	0.777606	1
AT1G03687	957.052	915.838	0.956937	-0.0635037	0.835582	1
AT1G03700	2.76104	1.68134	0.608951	-0.715601	0.782429	1
AT1G03710	38.911	43.4513	1.11668	0.159221	0.631026	1
AT1G03720	0.988561	1.71132	1.73112	0.791706	0.810508	1
AT1G03730	407.4	393.479	0.96583	-0.0501583	0.724187	1
AT1G03740	436.083	412.089	0.944978	-0.0816479	0.616768	1
AT1G03743	1.35349	1.04465	0.771821	-0.373662	1	1
AT1G03746	1.66626	2.16393	1.29867	0.37704	0.96422	1
AT1G03750	306.004	294.394	0.962059	-0.055803	0.742182	1
AT1G03760	485.195	513.935	1.05923	0.0830216	0.601141	1
AT1G03770	450.657	391.929	0.869683	-0.201438	0.248224	1
AT1G03780	2941.88	2675.64	0.909497	-0.136859	0.341472	1
AT1G03790	0.988561	1.04465	1.05674	0.0796186	1	1
AT1G03800	25.9786	26.186	1.00799	0.0114749	0.917682	1
AT1G03810	1.29942	1.71132	1.31698	0.397235	0.967426	1
AT1G03820	2.55051	3.23856	1.26977	0.344567	0.955413	1
AT1G03830	1459.32	1332.03	0.912777	-0.131666	0.40826	1
AT1G03840	262.371	305.314	1.16367	0.218687	0.349347	1
AT1G03850	5.20723	7.8935	1.51587	0.600149	0.502995	1
AT1G03860	3814.48	3660.6	0.959659	-0.0594061	0.641829	1
AT1G03870	0.988561	1.04465	1.05674	0.0796186	1	1
AT1G03880	109.585	104.868	0.956957	-0.0634741	0.901276	1
AT1G03890	0.988561	1.37798	1.39393	0.479157	0.971322	1
AT1G03900	1389.34	1476.25	1.06256	0.0875415	0.544737	1
AT1G03905	83.9979	104.748	1.24703	0.318501	0.323498	1
AT1G03910	2283.01	2097.38	0.91869	-0.122351	0.36544	1
AT1G03920	19.8253	16.2618	0.820255	-0.285855	0.590446	1
AT1G03930	470.58	407.683	0.86634	-0.206994	0.380148	1
AT1G03935	2.34205	2.0893	0.892082	-0.164751	1	1
AT1G03940	231.771	223.22	0.963106	-0.0542331	0.767389	1
AT1G03950	26.0153	24.5633	0.944183	-0.0828612	0.905292	1
AT1G03960	346.664	335.939	0.969063	-0.0453372	0.796581	1
AT1G03970	727.343	687.737	0.945547	-0.0807782	0.545017	1
AT1G03980	529.944	484.266	0.913806	-0.13004	0.383307	1
AT1G03982	13.8282	13.1027	0.947533	-0.0777513	0.943446	1
AT1G03990	988.065	942.691	0.954078	-0.0678215	0.729314	1
AT1G04000	2942.61	2891.15	0.98251	-0.0254557	0.789288	1
AT1G04010	208.046	226.886	1.09056	0.125066	0.493649	1
AT1G04020	1212.4	1221.11	1.00718	0.0103244	0.837719	1
AT1G04030	1164.09	1184.05	1.01715	0.0245325	0.812205	1
AT1G04040	152.493	142.759	0.936168	-0.0951604	0.697804	1
AT1G04050	432.099	481.552	1.11445	0.156329	0.313109	1
AT1G04070	428.923	465.36	1.08495	0.117627	0.50436	1
AT1G04080	4968.35	4936.13	0.993514	-0.00938805	0.979002	1
AT1G04090	102.138	101.381	0.992593	-0.0107262	0.952327	1
AT1G04100	66.4417	56.0185	0.843122	-0.246186	0.343454	1
AT1G04110	95.6604	112.793	1.1791	0.237688	0.318519	1
AT1G04120	5116.42	5135.1	1.00365	0.00525696	0.919287	1
AT1G04130	387.352	350.625	0.905184	-0.143717	0.41651	1
AT1G04140	2788.39	2638.09	0.946099	-0.0799362	0.646091	1
AT1G04150	1630.39	1628.7	0.998964	-0.00149508	0.93906	1
AT1G04160	841.525	778.191	0.924739	-0.112882	0.427641	1
AT1G04170	5951.28	5833.83	0.980265	-0.028757	0.830019	1
AT1G04171	0.988561	1.04465	1.05674	0.0796186	1	1
AT1G04180	30.8519	42.275	1.37025	0.454444	0.246706	1
AT1G04190	1387.92	1280.78	0.922809	-0.115896	0.455939	1
AT1G04200	723.187	697.068	0.963884	-0.0530687	0.758479	1
AT1G04210	3097.81	2643.22	0.853254	-0.228953	0.0925054	1
AT1G04220	398.131	428.188	1.07549	0.105	0.593507	1
AT1G04230	394.785	396.008	1.0031	0.00446088	0.972261	1
AT1G04240	16.4926	20.3658	1.23484	0.304328	0.599875	1
AT1G04250	181.053	211.56	1.1685	0.224655	0.351882	1
AT1G04260	487.541	623.006	1.27785	0.353724	0.0868166	1
AT1G04270	24208.1	23869.1	0.985996	-0.0203461	0.877661	1
AT1G04280	17.487	10.0923	0.577127	-0.793038	0.222215	1
AT1G04290	156.599	162.078	1.03498	0.0496068	0.744489	1
AT1G04295	124.558	134.102	1.07662	0.106515	0.573028	1
AT1G04300	2611.65	2635.93	1.00929	0.0133475	0.810577	1
AT1G04310	758.319	784.919	1.03508	0.0497389	0.756453	1
AT1G04320	0.988561	1.04465	1.05674	0.0796186	1	1
AT1G04330	3.95043	8.22747	2.08268	1.05844	0.208587	1
AT1G04340	701.409	704.195	1.00397	0.00571929	0.954524	1
AT1G04350	15.9154	12.4765	0.783925	-0.351212	0.523526	1
AT1G04360	114.2	136.151	1.19221	0.253633	0.239775	1
AT1G04370	1.6141	1.04465	0.647202	-0.627711	0.871455	1
AT1G04380	102.656	91.4393	0.890736	-0.16693	0.571677	1
AT1G04390	302.53	280.735	0.927958	-0.107869	0.598429	1
AT1G04400	1178.33	1049.59	0.890749	-0.16691	0.218227	1
AT1G04410	26170.3	27161	1.03785	0.0536036	0.69468	1
AT1G04420	1369.58	1247.61	0.910942	-0.134569	0.375518	1
AT1G04425	361.316	356.812	0.987535	-0.0180963	0.849105	1
AT1G04430	654.331	595.39	0.909923	-0.136184	0.422932	1
AT1G04440	621.664	543.333	0.873997	-0.194299	0.226478	1
AT1G04445	16.01	15.9285	0.994907	-0.00736599	0.962188	1
AT1G04450	1.35349	1.04465	0.771821	-0.373662	1	1
AT1G04457	1.61219	1.04465	0.647968	-0.626005	0.8715	1
AT1G04470	1.71842	1.04465	0.607915	-0.718059	0.869056	1
AT1G04480	9066.13	8991.28	0.991744	-0.0119608	0.924504	1
AT1G04490	5.04903	10.0134	1.98324	0.987857	0.181058	1
AT1G04500	1.30133	1.04465	0.802755	-0.316968	1	1
AT1G04501	0.988561	1.04465	1.05674	0.0796186	1	1
AT1G04510	2545.59	2500.4	0.982247	-0.0258418	0.897747	1
AT1G04520	2427.67	2615.69	1.07745	0.107619	0.415956	1
AT1G04530	1115.85	1089.24	0.976151	-0.0348236	0.804916	1
AT1G04540	7.8487	9.79999	1.24861	0.320326	0.674204	1
AT1G04550	1553.55	1576.93	1.01505	0.0215447	0.85854	1
AT1G04555	62.839	60.2216	0.958347	-0.0613804	0.741991	1
AT1G04560	4.46593	7.28257	1.6307	0.705488	0.49657	1
AT1G04570	299.232	323.908	1.08247	0.114323	0.711535	1
AT1G04580	121.056	122.135	1.00891	0.0128013	1	1
AT1G04590	1038.96	1009.48	0.971625	-0.0415289	0.83725	1
AT1G04600	135.248	155.618	1.15062	0.202409	0.37861	1
AT1G04610	331.013	341.17	1.03068	0.0436018	0.773158	1
AT1G04620	1166.54	934.763	0.801314	-0.319561	0.151844	1
AT1G04625	55.0946	55.3791	1.00516	0.0074302	1	1
AT1G04630	1606.35	1811.97	1.128	0.173773	0.201643	1
AT1G04635	308.607	351.057	1.13756	0.185937	0.269253	1
AT1G04640	519.188	420.57	0.810054	-0.30391	0.0698378	1
AT1G04645	15.2337	28.1518	1.848	0.885963	0.160557	1
AT1G04650	664.034	676.654	1.01901	0.0271616	0.826875	1
AT1G04660	141327	146192	1.03442	0.0488268	0.628774	1
AT1G04670	0.988561	1.86057	1.8821	0.912345	0.807684	1
AT1G04680	952.956	1053.06	1.10505	0.144108	0.298764	1
AT1G04684	0.988561	1.04465	1.05674	0.0796186	1	1
AT1G04690	5323.06	5436.44	1.0213	0.0304071	0.81161	1
AT1G04700	236.32	229.545	0.971331	-0.0419646	0.827276	1
AT1G04710	900.375	772.903	0.858423	-0.22024	0.150671	1
AT1G04720	0.988561	1.04465	1.05674	0.0796186	1	1
AT1G04730	642.67	575.513	0.895503	-0.15923	0.351722	1
AT1G04750	2269.07	2377.2	1.04765	0.0671595	0.62298	1
AT1G04760	282.934	273.525	0.966745	-0.0487932	0.89206	1
AT1G04770	1706.79	1694.87	0.99302	-0.0101046	0.92606	1
AT1G04778	6.24604	8.11865	1.29981	0.378297	0.654536	1
AT1G04780	1326.52	1134.67	0.855375	-0.225372	0.129827	1
AT1G04790	986.323	949.858	0.96303	-0.0543471	0.726699	1
AT1G04800	21.0745	20.6189	0.978382	-0.0315306	1	1
AT1G04810	2508.18	2412.93	0.962024	-0.0558551	0.725248	1
AT1G04820	48534.3	52926.8	1.0905	0.124993	0.346323	1
AT1G04830	535.714	534.612	0.997943	-0.00297053	0.967527	1
AT1G04840	127.457	115.73	0.907995	-0.139243	0.57013	1
AT1G04850	2130.88	1928.93	0.905226	-0.14365	0.349181	1
AT1G04860	1034.24	931.276	0.900446	-0.151288	0.461719	1
AT1G04870	2229.99	2183.07	0.978962	-0.0306757	0.825093	1
AT1G04880	195.117	194.188	0.995239	-0.00688557	1	1
AT1G04890	0.988561	1.04465	1.05674	0.0796186	1	1
AT1G04900	437.718	392.687	0.897123	-0.156623	0.38268	1
AT1G04910	553.442	518.989	0.937747	-0.0927301	0.603603	1
AT1G04920	39.6854	41.7645	1.05239	0.0736685	0.843912	1
AT1G04930	243.989	274.225	1.12392	0.168544	0.367215	1
AT1G04940	2841.95	2840.51	0.999494	-0.000730539	0.962644	1
AT1G04945	3096.9	3065.19	0.989761	-0.0148483	0.906253	1
AT1G04950	1220.62	1206.03	0.988054	-0.017338	0.998925	1
AT1G04960	299.794	295.978	0.987274	-0.0184775	0.884572	1
AT1G04970	285.346	284.34	0.996475	-0.00509482	0.990658	1
AT1G04980	477.069	442.27	0.927055	-0.109272	0.456652	1
AT1G04985	613.718	572.259	0.932446	-0.100908	0.54113	1
AT1G04990	243.757	288.233	1.18246	0.241796	0.168958	1
AT1G05000	35.1267	35.7016	1.01636	0.023417	0.977353	1
AT1G05010	32.0025	32.4268	1.01326	0.0190005	0.953681	1
AT1G05020	14.782	21.0576	1.42454	0.510499	0.350953	1
AT1G05030	156.935	170.133	1.0841	0.116496	0.635991	1
AT1G05040	4.11245	2.69601	0.655573	-0.609171	0.654978	1
AT1G05055	727.431	748.797	1.02937	0.0417646	0.734431	1
AT1G05060	164.886	183.976	1.11578	0.158049	0.417951	1
AT1G05061	62.9452	41.2427	0.655216	-0.609958	0.0529578	1
AT1G05065	9.20982	12.1083	1.31472	0.394755	0.630812	1
AT1G05070	606.356	612.442	1.01004	0.0144088	0.896325	1
AT1G05080	0.988561	1.04465	1.05674	0.0796186	1	1
AT1G05085	0.988561	1.04465	1.05674	0.0796186	1	1
AT1G05090	340.3	347.308	1.02059	0.0294082	0.821672	1
AT1G05100	49.9903	56.8889	1.138	0.186499	0.77102	1
AT1G05120	782.391	710.024	0.907505	-0.140022	0.401596	1
AT1G05135	140.005	121.955	0.871077	-0.199127	0.565619	1
AT1G05136	0.988561	1.04465	1.05674	0.0796186	1	1
AT1G05140	992.931	958.735	0.96556	-0.0505623	0.626013	1
AT1G05150	2460	2210.14	0.898432	-0.154518	0.312033	1
AT1G05160	437.93	412.553	0.942051	-0.086123	0.682947	1
AT1G05170	176.77	165.364	0.935473	-0.0962325	0.622564	1
AT1G05180	1150.94	1056.44	0.917895	-0.123599	0.394608	1
AT1G05190	8716.28	7868.71	0.90276	-0.147585	0.26542	1
AT1G05200	116.445	113.407	0.973907	-0.0381434	0.907722	1
AT1G05205	515.235	513.574	0.996777	-0.00465755	0.981455	1
AT1G05210	391.722	472.32	1.20575	0.269933	0.0877022	1
AT1G05220	152.935	151.193	0.98861	-0.0165266	0.952925	1
AT1G05230	1121	1042.23	0.929736	-0.105107	0.515438	1
AT1G05240	6.24032	4.10397	0.657654	-0.604598	0.574022	1
AT1G05250	5.72672	3.16393	0.552485	-0.855993	0.450772	1
AT1G05260	20.3929	39.1573	1.92014	0.941212	0.29071	1
AT1G05270	620.059	648.836	1.04641	0.0654481	0.657687	1
AT1G05280	24.9282	20.5756	0.825395	-0.276844	0.52078	1
AT1G05290	0.988561	1.04465	1.05674	0.0796186	1	1
AT1G05291	0.988561	1.04465	1.05674	0.0796186	1	1
AT1G05300	8.79464	13.8253	1.57201	0.652609	0.599472	1
AT1G05310	1.29942	1.71132	1.31698	0.397235	0.967426	1
AT1G05320	103.782	82.9848	0.799611	-0.32263	0.169293	1
AT1G05330	0.988561	2.31803	2.34485	1.2295	0.553423	1
AT1G05340	23.2467	24.6344	1.0597	0.0836519	1	1
AT1G05350	1327.43	1349.69	1.01677	0.0239927	0.844789	1
AT1G05360	344.281	333.2	0.967812	-0.047201	0.79975	1
AT1G05370	147.844	142.972	0.967049	-0.0483398	0.82159	1
AT1G05380	1145.16	1008.15	0.880355	-0.183843	0.291243	1
AT1G05385	250.644	253.954	1.0132	0.0189253	0.930703	1
AT1G05390	0.988561	1.04465	1.05674	0.0796186	1	1
AT1G05400	30.0737	39.6165	1.31731	0.397596	0.279995	1
AT1G05410	1821.18	1894.17	1.04008	0.0566914	0.673788	1
AT1G05420	106.447	125.677	1.18066	0.23959	0.273332	1
AT1G05430	778.662	743.442	0.954769	-0.0667771	0.675796	1
AT1G05440	635.971	680.201	1.06955	0.0969996	0.461631	1
AT1G05450	2.23201	3.0893	1.38409	0.468936	0.841555	1
AT1G05460	2029.15	1915.59	0.944035	-0.0830876	0.632472	1
AT1G05470	740.596	717.318	0.968568	-0.0460744	0.971056	1
AT1G05490	156.957	136.248	0.868056	-0.20414	0.487678	1
AT1G05500	1070.76	1054.68	0.984981	-0.0218323	0.913477	1
AT1G05510	15.5078	11.6097	0.748632	-0.417672	0.615469	1
AT1G05520	1307.74	1337.21	1.02253	0.0321466	0.759933	1
AT1G05530	0.988561	1.04465	1.05674	0.0796186	1	1
AT1G05540	1.30133	5.34316	4.10592	2.03771	0.136297	1
AT1G05550	6.86968	4.15908	0.605426	-0.723977	0.377584	1
AT1G05560	159.431	200.268	1.25614	0.328998	0.2592	1
AT1G05562	127.542	156.284	1.22535	0.293192	0.387193	1
AT1G05570	1671.49	1530.36	0.915563	-0.127268	0.373466	1
AT1G05575	2.85755	3.86057	1.35101	0.434035	0.847867	1
AT1G05577	46.8891	29.6316	0.631951	-0.662114	0.113354	1
AT1G05580	0.988561	1.04465	1.05674	0.0796186	1	1
AT1G05590	689.628	695.375	1.00833	0.0119718	0.942878	1
AT1G05600	303.542	289.206	0.952772	-0.0697973	0.713843	1
AT1G05610	1.66626	2.0893	1.25389	0.326408	0.964107	1
AT1G05615	0.988561	1.04465	1.05674	0.0796186	1	1
AT1G05620	281.52	264.988	0.941276	-0.0873101	0.700772	1
AT1G05630	638.996	679.62	1.06357	0.0889205	0.594777	1
AT1G05640	296.797	321.666	1.08379	0.116088	0.477891	1
AT1G05650	0.988561	1.04465	1.05674	0.0796186	1	1
AT1G05660	2.34014	2.04465	0.873729	-0.194741	1	1
AT1G05670	326.342	318.599	0.976271	-0.0346468	0.904362	1
AT1G05675	0.988561	2.67649	2.70747	1.43694	0.540594	1
AT1G05680	2.34396	1.86057	0.793774	-0.3332	0.902238	1
AT1G05690	3.27273	4.95472	1.51394	0.598309	0.614651	1
AT1G05700	1.92115	1.37798	0.717271	-0.479411	0.890593	1
AT1G05710	494.603	575.404	1.16337	0.218305	0.14356	1
AT1G05720	518.462	555.403	1.07125	0.0992961	0.554699	1
AT1G05730	256.44	271.206	1.05758	0.0807681	0.673687	1
AT1G05740	6.51047	6.02871	0.926003	-0.110912	0.990885	1
AT1G05750	442.327	378.1	0.854797	-0.226346	0.17726	1
AT1G05760	22.0034	19.6593	0.893466	-0.162515	0.828649	1
AT1G05770	2.34396	2.34801	1.00173	0.00249046	1	1
AT1G05780	120.5	104.22	0.864895	-0.209404	0.341654	1
AT1G05785	105.181	105.555	1.00356	0.00512321	0.898592	1
AT1G05790	359.601	310.151	0.862489	-0.213422	0.266079	1
AT1G05800	1.30133	1.04465	0.802755	-0.316968	1	1
AT1G05805	144.552	128.145	0.886498	-0.173811	0.47788	1
AT1G05810	14.892	15.2513	1.02413	0.0343967	0.948409	1
AT1G05820	90.7682	86.9603	0.958049	-0.0618293	0.786681	1
AT1G05830	959.125	895.728	0.933901	-0.0986581	0.522459	1
AT1G05835	427.743	530.734	1.24078	0.311246	0.299883	1
AT1G05840	469.718	497.354	1.05883	0.0824775	0.618091	1
AT1G05850	2405.6	2539.74	1.05576	0.0782817	0.535265	1
AT1G05860	585.177	534.802	0.913914	-0.12987	0.3912	1
AT1G05870	612.14	660.043	1.07826	0.108699	0.427792	1
AT1G05880	0.988561	1.04465	1.05674	0.0796186	1	1
AT1G05890	990.884	877.815	0.885891	-0.174799	0.237343	1
AT1G05894	92.1306	66.0431	0.716843	-0.480272	0.0796246	1
AT1G05900	110.195	103.957	0.943387	-0.0840779	0.703438	1
AT1G05910	4021.55	3779.2	0.939738	-0.0896696	0.689714	1
AT1G05920	14.7685	24.8707	1.68404	0.751928	0.28434	1
AT1G05925	0.988561	1.04465	1.05674	0.0796186	1	1
AT1G05930	3.58932	5.11865	1.42608	0.512054	0.67776	1
AT1G05940	768.873	748.951	0.974089	-0.0378743	0.880483	1
AT1G05950	569.255	538.292	0.945606	-0.0806883	0.649373	1
AT1G05960	1287.71	1193.36	0.926725	-0.109787	0.502687	1
AT1G05970	358.667	380.397	1.06059	0.0848611	0.595142	1
AT1G05980	1.29942	1.65136	1.27084	0.345785	0.967325	1
AT1G05990	0.988561	1.04465	1.05674	0.0796186	1	1
AT1G06000	1639.55	2377.12	1.44986	0.535915	0.0173802	1
AT1G06002	910.664	1392.06	1.52862	0.612233	0.0102854	1
AT1G06010	524.922	484.09	0.922213	-0.116828	0.453264	1
AT1G06020	37.5578	26.6031	0.708322	-0.497522	0.204682	1
AT1G06030	5.35209	11.4598	2.14118	1.09841	0.290078	1
AT1G06040	3042.44	3384.69	1.11249	0.153795	0.543735	1
AT1G06050	137.639	161.445	1.17296	0.230151	0.351408	1
AT1G06060	348.243	330.634	0.949435	-0.0748582	0.658466	1
AT1G06070	1391.42	1424.98	1.02412	0.0343841	0.75108	1
AT1G06080	6153.82	7032.89	1.14285	0.192635	0.385199	1
AT1G06090	0.988561	1.37798	1.39393	0.479157	0.971322	1
AT1G06100	4.73608	3.10397	0.655388	-0.609578	0.594502	1
AT1G06110	633.86	666.27	1.05113	0.0719438	0.557133	1
AT1G06120	1.66626	1.04465	0.626944	-0.673592	0.870242	1
AT1G06130	519.248	523.309	1.00782	0.011239	0.860527	1
AT1G06135	2.96568	1.04465	0.352246	-1.50534	0.415868	1
AT1G06137	1.29942	1.04465	0.803934	-0.314852	1	1
AT1G06140	153.114	126.418	0.825646	-0.276406	0.232456	1
AT1G06148	0.988561	1.04465	1.05674	0.0796186	1	1
AT1G06149	440.309	395.607	0.898475	-0.154449	0.404777	1
AT1G06150	725.929	683.108	0.941012	-0.0877148	0.599626	1
AT1G06160	1.35349	3.13395	2.31546	1.2113	0.478692	1
AT1G06170	7.75011	12.5505	1.61939	0.695454	0.345403	1
AT1G06180	532.639	572.139	1.07416	0.103208	0.546054	1
AT1G06190	5757.86	5117.31	0.888752	-0.170146	0.278833	1
AT1G06200	1307.52	1260.65	0.964159	-0.0526577	0.711672	1
AT1G06210	1600.92	1554.7	0.971127	-0.0422681	0.763775	1
AT1G06220	5691.16	5586.19	0.981556	-0.0268572	0.904702	1
AT1G06225	0.988561	1.04465	1.05674	0.0796186	1	1
AT1G06230	3323.3	2993.08	0.900635	-0.150985	0.279266	1
AT1G06240	455.44	515.549	1.13198	0.178848	0.231381	1
AT1G06250	235.439	213.834	0.908235	-0.138863	0.724581	1
AT1G06260	67.9558	47.7253	0.702299	-0.509843	0.10312	1
AT1G06265	177.911	138.233	0.776978	-0.364054	0.0964772	1
AT1G06270	315.135	291.385	0.924634	-0.113045	0.53258	1
AT1G06280	2.23583	2.86479	1.28131	0.357619	0.842879	1
AT1G06290	1554.87	1315.25	0.84589	-0.241458	0.0868075	1
AT1G06310	302.534	324.633	1.07305	0.101715	0.501148	1
AT1G06320	71.7187	78.4031	1.0932	0.128561	0.707622	1
AT1G06330	0.988561	2.11928	2.1438	1.10017	0.668613	1
AT1G06340	1.30133	1.71132	1.31505	0.395119	0.96743	1
AT1G06350	27.317	16.4599	0.602552	-0.730844	0.259722	1
AT1G06360	101.403	68.3263	0.673809	-0.569589	0.0466021	1
AT1G06370	104.494	99.9419	0.95644	-0.0642531	0.804806	1
AT1G06380	559.552	636.842	1.13813	0.186663	0.228808	1
AT1G06390	2182.18	2074.15	0.950493	-0.0732514	0.648114	1
AT1G06400	1046.14	992.574	0.948795	-0.0758316	0.606316	1
AT1G06410	3304.41	2905.67	0.879332	-0.18552	0.164577	1
AT1G06420	369.458	372.353	1.00784	0.01126	0.834321	1
AT1G06430	2158.42	2355.99	1.09153	0.126354	0.466378	1
AT1G06440	184.979	144.33	0.780251	-0.357989	0.0768862	1
AT1G06450	166.971	179.33	1.07401	0.103013	0.539176	1
AT1G06460	91.5554	77.0212	0.841252	-0.24939	0.386324	1
AT1G06470	445.434	388.645	0.872509	-0.196758	0.257754	1
AT1G06475	156.881	152.686	0.973264	-0.0390972	0.881907	1
AT1G06480	0.988561	1.04465	1.05674	0.0796186	1	1
AT1G06490	154.35	132.902	0.86104	-0.215848	0.320299	1
AT1G06500	622.624	605.816	0.973005	-0.039481	0.849185	1
AT1G06510	355.249	369.814	1.041	0.0579682	0.679641	1
AT1G06515	766.017	747.851	0.976285	-0.0346262	0.905712	1
AT1G06520	2656.07	2530.06	0.95256	-0.0701182	0.663176	1
AT1G06530	2177.51	2215.07	1.01725	0.0246718	0.806593	1
AT1G06540	15.8556	16.3503	1.0312	0.0443269	0.898949	1
AT1G06550	618.444	628.586	1.0164	0.0234687	0.84654	1
AT1G06560	793.265	749.861	0.945284	-0.0811807	0.589823	1
AT1G06570	596.022	632.604	1.06138	0.0859358	0.574809	1
AT1G06580	147.605	135.678	0.9192	-0.121549	0.602017	1
AT1G06590	890.914	842.986	0.946204	-0.0797769	0.680604	1
AT1G06610	0.988561	1.04465	1.05674	0.0796186	1	1
AT1G06620	1.61029	1.04465	0.648736	-0.624297	0.871545	1
AT1G06630	829.427	809.288	0.975719	-0.0354623	0.804976	1
AT1G06640	176.534	204.345	1.15754	0.211061	0.262931	1
AT1G06645	15.4503	16.5742	1.07274	0.101305	0.760051	1
AT1G06650	75.5898	78.1878	1.03437	0.0487518	0.933868	1
AT1G06660	877.471	805.069	0.917488	-0.124238	0.424173	1
AT1G06670	3841.41	3646.25	0.949195	-0.0752238	0.713555	1
AT1G06680	23285.1	23260.5	0.998943	-0.00152611	0.986824	1
AT1G06690	347.772	374.308	1.0763	0.106083	0.49979	1
AT1G06700	1724.99	1613.6	0.935423	-0.0963086	0.553283	1
AT1G06710	373.434	325.81	0.872472	-0.19682	0.31855	1
AT1G06720	2573.62	2365.68	0.919202	-0.121546	0.406051	1
AT1G06730	775.37	724.096	0.933871	-0.0987044	0.57322	1
AT1G06740	907.039	823.639	0.908053	-0.139152	0.364937	1
AT1G06750	300.821	315.296	1.04812	0.0678018	0.728902	1
AT1G06760	10092.1	11090.6	1.09894	0.136113	0.288686	1
AT1G06770	554.051	518.849	0.936464	-0.0947048	0.621172	1
AT1G06780	341.362	357.135	1.04621	0.0651683	0.651563	1
AT1G06790	767.636	797.103	1.03839	0.0543424	0.647478	1
AT1G06800	1072.47	1189.83	1.10943	0.14982	0.261455	1
AT1G06810	5.57025	7.45619	1.33857	0.420697	0.583733	1
AT1G06820	612.547	556.261	0.908112	-0.139058	0.397786	1
AT1G06830	1.29942	1.34801	1.03739	0.0529557	1	1
AT1G06840	282.08	257.576	0.913132	-0.131105	0.478995	1
AT1G06850	661.51	758.625	1.14681	0.197623	0.165228	1
AT1G06860	0.988561	1.04465	1.05674	0.0796186	1	1
AT1G06870	732.609	754.919	1.03045	0.0432787	0.843412	1
AT1G06880	0.988561	1.04465	1.05674	0.0796186	1	1
AT1G06890	1056.14	938.249	0.888375	-0.17076	0.25882	1
AT1G06900	1693.94	1525.58	0.900613	-0.151021	0.417173	1
AT1G06910	278.627	234.847	0.842873	-0.246613	0.22452	1
AT1G06920	4.62813	3.99937	0.864144	-0.210656	0.963627	1
AT1G06923	0.988561	1.04465	1.05674	0.0796186	1	1
AT1G06925	0.988561	1.04465	1.05674	0.0796186	1	1
AT1G06930	6.8118	9.3419	1.37143	0.455681	0.603927	1
AT1G06950	16490.9	14566	0.883274	-0.179068	0.200395	1
AT1G06960	753.326	728.518	0.967068	-0.0483104	0.8289	1
AT1G06970	87.6402	81.4763	0.929668	-0.105212	0.772347	1
AT1G06980	66.816	79.4709	1.1894	0.250233	0.381314	1
AT1G06990	7.2346	7.2526	1.00249	0.00358388	1	1
AT1G07000	172.429	156.777	0.909229	-0.137285	0.549308	1
AT1G07010	518.225	536.917	1.03607	0.0511204	0.77991	1
AT1G07020	558.798	565.183	1.01143	0.0163912	0.904007	1
AT1G07025	5.10101	3.39266	0.665095	-0.588368	0.612895	1
AT1G07030	1029.11	967.486	0.940119	-0.0890844	0.639852	1
AT1G07040	1429.89	1461.56	1.02215	0.0316035	0.745825	1
AT1G07050	2.5486	3.67649	1.44256	0.528627	0.844113	1
AT1G07051	0.988561	1.04465	1.05674	0.0796186	1	1
AT1G07060	3.90209	3.13395	0.803148	-0.316263	0.84618	1
AT1G07070	1123.44	1075.8	0.957589	-0.0625208	0.690389	1
AT1G07080	1820.05	1854.07	1.01869	0.0267174	0.83595	1
AT1G07090	9.37218	8.84464	0.943712	-0.0835822	1	1
AT1G07100	0.988561	1.04465	1.05674	0.0796186	1	1
AT1G07110	1292.85	1170.14	0.905084	-0.143877	0.403084	1
AT1G07119	123.952	102.099	0.823699	-0.27981	0.228617	1
AT1G07120	125.554	114.176	0.909381	-0.137044	0.56751	1
AT1G07128	228.529	265.518	1.16186	0.216433	0.229765	1
AT1G07130	255.489	296.187	1.1593	0.21325	0.232867	1
AT1G07135	2824.04	2540.82	0.899713	-0.152463	0.704662	1
AT1G07140	5966.57	5450.58	0.91352	-0.130491	0.349827	1
AT1G07150	140.641	133.884	0.951961	-0.0710258	0.73473	1
AT1G07160	4.83086	5.23371	1.08339	0.115554	1	1
AT1G07170	887.148	856.091	0.964992	-0.0514111	0.73761	1
AT1G07175	0.988561	1.04465	1.05674	0.0796186	1	1
AT1G07180	29.958	34.3387	1.14623	0.196897	0.587668	1
AT1G07190	0.988561	1.45261	1.46942	0.555247	0.971448	1
AT1G07200	489.949	498.254	1.01695	0.0242512	0.923825	1
AT1G07210	2423.78	2489.27	1.02702	0.0384636	0.775322	1
AT1G07220	394.964	372.913	0.944172	-0.0828786	0.644712	1
AT1G07230	596.019	569.286	0.955148	-0.0662042	0.59475	1
AT1G07240	56.6051	70.6354	1.24786	0.31946	0.715743	1
AT1G07250	774.206	898.059	1.15997	0.214093	0.202512	1
AT1G07260	279.897	313.221	1.11906	0.162284	0.480313	1
AT1G07270	96.2395	97.1733	1.0097	0.0139299	0.877675	1
AT1G07280	22.3219	23.2605	1.04205	0.0594248	0.879403	1
AT1G07290	59.804	52.3454	0.875282	-0.19218	0.62874	1
AT1G07300	143.91	90.7931	0.630901	-0.664514	0.00431898	1
AT1G07310	1755.54	2073.05	1.18086	0.239836	0.0824424	1
AT1G07320	13771.2	12817.6	0.930749	-0.103536	0.454226	1
AT1G07330	36.7963	36.4602	0.990866	-0.0132382	0.961285	1
AT1G07340	0.988561	1.04465	1.05674	0.0796186	1	1
AT1G07350	2351.74	1942.96	0.826178	-0.275475	0.394565	1
AT1G07360	3180.52	3251.12	1.0222	0.0316732	0.767572	1
AT1G07370	3376.82	3668.14	1.08627	0.119384	0.427595	1
AT1G07380	759.015	703.389	0.926714	-0.109805	0.513861	1
AT1G07390	131.724	126.985	0.964026	-0.0528553	0.828548	1
AT1G07400	603.621	737.032	1.22102	0.288086	0.88435	1
AT1G07410	32.6189	39.6528	1.21564	0.281717	0.611703	1
AT1G07420	1141.16	1035.23	0.907177	-0.140544	0.347374	1
AT1G07430	8.63643	5.074	0.587511	-0.767313	0.399719	1
AT1G07440	181.049	176.372	0.974169	-0.0377555	0.892069	1
AT1G07450	29.7415	30.0794	1.01136	0.0162965	1	1
AT1G07460	0.988561	1.04465	1.05674	0.0796186	1	1
AT1G07470	1169.28	1295.56	1.10799	0.14795	0.322995	1
AT1G07473	61.6883	56.2409	0.911696	-0.133375	0.629303	1
AT1G07476	19.3098	25.066	1.2981	0.3764	0.366809	1
AT1G07480	1016.58	1084.63	1.06693	0.0934711	0.514415	1
AT1G07485	118.822	102.137	0.859583	-0.218292	0.369718	1
AT1G07490	136.761	121.233	0.886461	-0.17387	0.486313	1
AT1G07500	49.5136	78.6285	1.58802	0.667229	0.139813	1
AT1G07510	1895.62	1945.69	1.02641	0.0376131	0.746992	1
AT1G07520	2118.94	1892.72	0.893242	-0.162878	0.384895	1
AT1G07530	2020.89	1960.54	0.970134	-0.0437436	0.726068	1
AT1G07540	4.21295	6.94924	1.6495	0.722025	0.485644	1
AT1G07550	0.988561	1.65136	1.67047	0.740255	0.811689	1
AT1G07560	2.55051	1.9847	0.778158	-0.361865	0.918451	1
AT1G07570	1676.95	1770.3	1.05567	0.0781543	0.600219	1
AT1G07580	0.988561	1.45261	1.46942	0.555247	0.971448	1
AT1G07590	292.074	238.189	0.81551	-0.294225	0.084645	1
AT1G07600	14.0405	11.814	0.841425	-0.249094	0.686546	1
AT1G07610	0.988561	2.67649	2.70747	1.43694	0.540594	1
AT1G07615	767.449	701.985	0.914699	-0.128632	0.419251	1
AT1G07620	2.34014	2.77064	1.18396	0.243624	0.958102	1
AT1G07630	708.396	690.534	0.974785	-0.0368435	0.935932	1
AT1G07640	66.5945	52.8128	0.793051	-0.334515	0.242529	1
AT1G07645	0.988561	1.75597	1.77629	0.828864	0.809646	1
AT1G07650	390.6	357.297	0.914737	-0.128572	0.484916	1
AT1G07660	1872.13	1881.37	1.00494	0.00710352	0.952031	1
AT1G07670	4309.78	3878.77	0.899992	-0.152016	0.275995	1
AT1G07680	0.988561	1.04465	1.05674	0.0796186	1	1
AT1G07690	0.988561	1.04465	1.05674	0.0796186	1	1
AT1G07700	487.375	569.212	1.16791	0.223932	0.234553	1
AT1G07702	30.6857	33.6624	1.097	0.133569	0.795205	1
AT1G07705	1269.37	1216.97	0.958721	-0.0608178	0.744657	1
AT1G07710	194.182	172.807	0.889923	-0.168248	0.503417	1
AT1G07720	11.5016	11.7149	1.01854	0.0265081	0.933661	1
AT1G07725	429.747	400.154	0.931139	-0.102932	0.59093	1
AT1G07728	433.848	404.725	0.932875	-0.100245	0.597056	1
AT1G07730	285.78	236.478	0.827483	-0.273198	0.158971	1
AT1G07740	509.509	435.349	0.854448	-0.226936	0.183725	1
AT1G07745	180.587	200.047	1.10776	0.14764	0.422856	1
AT1G07747	0.988561	1.04465	1.05674	0.0796186	1	1
AT1G07750	1427.6	1556.4	1.09022	0.124618	0.670092	1
AT1G07760	0.988561	1.04465	1.05674	0.0796186	1	1
AT1G07770	17154	17130.9	0.998654	-0.00194358	0.976532	1
AT1G07780	767.265	718.315	0.936202	-0.0951085	0.527962	1
AT1G07790	5729.9	6211.76	1.08409	0.11649	0.412081	1
AT1G07795	2.60266	6.20858	2.38547	1.25427	0.257953	1
AT1G07800	0.988561	1.04465	1.05674	0.0796186	1	1
AT1G07810	2333.38	2358.03	1.01057	0.015164	0.851797	1
AT1G07820	6067.22	6168.06	1.01662	0.0237812	0.846965	1
AT1G07830	1315.5	1327.12	1.00883	0.0126895	0.93891	1
AT1G07840	1091.97	962.106	0.881072	-0.182669	0.255587	1
AT1G07850	145.063	162.928	1.12315	0.167556	0.654	1
AT1G07860	248.659	239.814	0.964428	-0.0522552	0.908819	1
AT1G07870	2563.12	2409.62	0.940111	-0.0890973	0.552181	1
AT1G07880	14.0367	11.8587	0.844834	-0.243259	0.68633	1
AT1G07885	1.29942	2.45261	1.88746	0.916447	0.691949	1
AT1G07890	13103.2	14276.6	1.08955	0.123737	0.359415	1
AT1G07900	2.23964	1.04465	0.466436	-1.10025	0.612828	1
AT1G07901	50.6441	53.0776	1.04805	0.0677094	0.827852	1
AT1G07910	538.987	479.774	0.89014	-0.167896	0.291745	1
AT1G07920	62453.1	63582.5	1.01808	0.0258564	0.870283	1
AT1G07930	54713.4	54860.4	1.00269	0.0038729	0.987508	1
AT1G07940	57632.8	58622.3	1.01717	0.0245593	0.883942	1
AT1G07950	533.36	566.474	1.06209	0.0869006	0.619747	1
AT1G07960	707.322	688.069	0.972781	-0.0398137	0.818756	1
AT1G07970	1537.2	1571.99	1.02263	0.0322852	0.776845	1
AT1G07980	547.504	543.474	0.992639	-0.0106588	0.952861	1
AT1G07985	11.9128	20.3114	1.70501	0.769778	0.199783	1
AT1G07990	1261.13	1197.78	0.94977	-0.0743506	0.683273	1
AT1G08000	1187.48	1239.44	1.04375	0.0617788	0.67177	1
AT1G08005	6.555	8.3174	1.26886	0.343537	0.659746	1
AT1G08010	1612.43	1607.64	0.997031	-0.00428919	0.959015	1
AT1G08030	446.811	440.17	0.985136	-0.0216052	0.973575	1
AT1G08032	0.988561	1.04465	1.05674	0.0796186	1	1
AT1G08035	16.3768	16.2165	0.990211	-0.0141925	0.964749	1
AT1G08040	455.097	427.352	0.939035	-0.0907488	0.596278	1
AT1G08050	51.2781	48.2729	0.941395	-0.0871284	0.776213	1
AT1G08060	1561.87	1619.89	1.03715	0.0526209	0.683751	1
AT1G08065	0.988561	1.04465	1.05674	0.0796186	1	1
AT1G08070	263.92	178.333	0.675709	-0.565525	0.00230541	1
AT1G08080	0.988561	1.04465	1.05674	0.0796186	1	1
AT1G08090	1.6141	1.65136	1.02308	0.0329253	1	1
AT1G08100	1.30133	1.86057	1.42975	0.515758	0.967669	1
AT1G08105	8.11694	4.71069	0.580352	-0.784999	0.387765	1
AT1G08110	1754.58	1683.66	0.95958	-0.0595255	0.676969	1
AT1G08115	3.58741	3.074	0.856885	-0.222826	0.944255	1
AT1G08120	21.6941	16.0727	0.74088	-0.432687	0.408621	1
AT1G08125	774.315	713.888	0.921962	-0.117222	0.427738	1
AT1G08130	2404.17	2296.24	0.955105	-0.0662684	0.704074	1
AT1G08135	0.988561	1.04465	1.05674	0.0796186	1	1
AT1G08140	0.988561	1.04465	1.05674	0.0796186	1	1
AT1G08150	0.988561	1.04465	1.05674	0.0796186	1	1
AT1G08160	0.988561	1.04465	1.05674	0.0796186	1	1
AT1G08165	0.988561	1.04465	1.05674	0.0796186	1	1
AT1G08170	6.56662	4.56143	0.69464	-0.525664	0.787211	1
AT1G08180	61.7657	75.0134	1.21448	0.280342	0.302039	1
AT1G08190	1691.94	1630.83	0.963883	-0.0530707	0.765551	1
AT1G08200	3359.39	3429.05	1.02073	0.0296078	0.793036	1
AT1G08210	751.655	729.404	0.970398	-0.043351	0.833899	1
AT1G08220	436.807	432.878	0.991006	-0.0130349	0.925265	1
AT1G08230	15.0504	10.0629	0.668614	-0.580754	0.502542	1
AT1G08240	0.988561	1.04465	1.05674	0.0796186	1	1
AT1G08250	103.192	168.686	1.63468	0.709005	0.0123261	1
AT1G08260	1724.42	1781.01	1.03282	0.0465913	0.783065	1
AT1G08270	328.966	337.253	1.02519	0.0358908	0.815632	1
AT1G08280	171.943	146.897	0.854333	-0.227129	0.297398	1
AT1G08290	0.988561	2.37798	2.4055	1.26634	0.551165	1
AT1G08300	137.117	113.414	0.827136	-0.273804	0.212463	1
AT1G08310	27.5003	26.8109	0.974929	-0.0366311	1	1
AT1G08315	125.799	146.458	1.16421	0.219357	0.28257	1
AT1G08320	4.88874	5.97922	1.22306	0.290495	0.856456	1
AT1G08340	5.62432	6.78047	1.20556	0.269707	0.857398	1
AT1G08350	426.416	430.435	1.00943	0.0135361	0.845951	1
AT1G08360	17648.9	16915.7	0.958455	-0.0612173	0.619452	1
AT1G08370	2009.87	1973.53	0.981921	-0.026321	0.940057	1
AT1G08380	8063.74	8361.28	1.0369	0.052274	0.680395	1
AT1G08390	226.206	227.185	1.00433	0.00622928	0.916264	1
AT1G08400	167.225	179.066	1.07081	0.0987031	0.557817	1
AT1G08410	1473.15	1383.35	0.939039	-0.0907424	0.602076	1
AT1G08420	1512.96	1481.46	0.979181	-0.0303531	0.958529	1
AT1G08430	12.6004	11.1375	0.883904	-0.178038	0.984038	1
AT1G08440	1.35349	1.04465	0.771821	-0.373662	1	1
AT1G08450	891.539	832.638	0.933933	-0.0986094	0.529285	1
AT1G08460	615.957	635.033	1.03097	0.044001	0.721779	1
AT1G08465	591.541	575.731	0.973273	-0.039083	0.807223	1
AT1G08470	553.81	570.397	1.02995	0.0425735	0.815364	1
AT1G08480	1920.9	2086.11	1.08601	0.119033	0.393015	1
AT1G08490	1183.34	1036.37	0.875801	-0.191325	0.197093	1
AT1G08500	221.953	214.545	0.966622	-0.0489759	0.78879	1
AT1G08510	1651.48	1630.06	0.98703	-0.0188347	0.977989	1
AT1G08520	5880.46	5076.56	0.863293	-0.212079	0.147306	1
AT1G08530	349.538	332.525	0.951326	-0.0719881	0.711616	1
AT1G08540	2334.54	2047.89	0.877212	-0.189003	0.173317	1
AT1G08550	574.055	460.039	0.801385	-0.319433	0.0442923	1
AT1G08560	8928.37	9316.17	1.04344	0.061341	0.652302	1
AT1G08570	1313.05	1185.28	0.902693	-0.147693	0.247207	1
AT1G08580	1461	1405.75	0.962184	-0.0556152	0.785638	1
AT1G08590	283.433	261.332	0.922025	-0.117123	0.523216	1
AT1G08592	158.424	151.248	0.954703	-0.0668761	0.726966	1
AT1G08600	2020.45	1922.15	0.951347	-0.0719557	0.686039	1
AT1G08610	854.593	849.388	0.99391	-0.0088136	0.920355	1
AT1G08620	1363.54	1197.74	0.878404	-0.187044	0.210311	1
AT1G08630	3128.68	3278.34	1.04783	0.0674101	0.566868	1
AT1G08640	2565.61	2270.34	0.884911	-0.176396	0.195788	1
AT1G08650	7849.14	7119.26	0.907012	-0.140807	0.440133	1
AT1G08660	872.493	816.017	0.935271	-0.096543	0.541344	1
AT1G08670	1.61029	1.04465	0.648736	-0.624297	0.871545	1
AT1G08680	1518.93	1472.26	0.969276	-0.04502	0.780583	1
AT1G08695	0.988561	2.01467	2.03799	1.02714	0.671889	1
AT1G08700	2822.56	3100.65	1.09853	0.135568	0.417263	1
AT1G08710	303.034	286.835	0.946546	-0.0792562	0.627897	1
AT1G08720	926.667	901.201	0.972519	-0.0402014	0.700658	1
AT1G08730	49.7678	69.3137	1.39274	0.477927	0.103729	1
AT1G08735	0.988561	1.37798	1.39393	0.479157	0.971322	1
AT1G08740	0.988561	1.37798	1.39393	0.479157	0.971322	1
AT1G08750	365.4	327.423	0.896066	-0.158323	0.353623	1
AT1G08760	999.296	951.919	0.95259	-0.0700733	0.663389	1
AT1G08770	275.663	341.472	1.23873	0.30886	0.300736	1
AT1G08780	968.816	921.041	0.950688	-0.0729561	0.671108	1
AT1G08790	0.988561	1.04465	1.05674	0.0796186	1	1
AT1G08800	77.923	70.707	0.907396	-0.140196	0.664226	1
AT1G08810	4.21676	5.16814	1.22562	0.29351	0.772154	1
AT1G08820	882.693	830.417	0.940776	-0.0880761	0.560804	1
AT1G08830	968.441	933.216	0.963627	-0.0534536	0.768683	1
AT1G08840	633.869	558.252	0.880707	-0.183267	0.363317	1
AT1G08845	359.223	378.496	1.05365	0.0753982	0.727443	1
AT1G08860	365.698	381.117	1.04216	0.0595827	0.807229	1
AT1G08870	0.988561	1.04465	1.05674	0.0796186	1	1
AT1G08880	4168.79	4457.12	1.06916	0.0964835	0.491749	1
AT1G08890	5.51046	4.66119	0.84588	-0.241476	0.802592	1
AT1G08900	17.0526	15.9982	0.938169	-0.0920801	0.778893	1
AT1G08910	5498.65	5087.42	0.925213	-0.112143	0.501072	1
AT1G08920	10.7603	8.19264	0.761376	-0.393319	0.602216	1
AT1G08930	148.386	78.812	0.531129	-0.912865	0.119141	1
AT1G08940	34.4548	10.1375	0.294227	-1.765	0.000320265	0.304932
AT1G08950	1.30133	1.04465	0.802755	-0.316968	1	1
AT1G08960	436.634	452.557	1.03647	0.0516754	0.646295	1
AT1G08970	2656.61	2792.62	1.0512	0.072032	0.584339	1
AT1G08980	594.77	468.244	0.787269	-0.345071	0.0310534	1
AT1G08985	2.34014	1.37798	0.588846	-0.764037	0.760055	1
AT1G08990	1.61029	1.37798	0.855738	-0.224758	1	1
AT1G09000	334.423	322.414	0.964092	-0.0527574	0.755404	1
AT1G09010	2527.86	2367.04	0.936379	-0.0948354	0.524398	1
AT1G09020	1819.54	1870.43	1.02797	0.0397982	0.690671	1
AT1G09026	0.988561	1.04465	1.05674	0.0796186	1	1
AT1G09030	0.988561	1.04465	1.05674	0.0796186	1	1
AT1G09040	230.348	218.637	0.949156	-0.0752822	0.805634	1
AT1G09050	185.504	166.324	0.896606	-0.157453	0.478848	1
AT1G09060	1811.23	1829.92	1.01032	0.014812	0.888442	1
AT1G09070	15712.3	18335.2	1.16693	0.222716	0.0958419	1
AT1G09080	9.10932	7.35159	0.807041	-0.309287	0.819032	1
AT1G09090	6.03568	4.30272	0.712882	-0.488265	0.727933	1
AT1G09100	578.257	584.984	1.01163	0.0166859	0.938694	1
AT1G09110	1.29942	1.45261	1.11789	0.160777	1	1
AT1G09130	5848.11	5726.53	0.979211	-0.030309	0.888417	1
AT1G09140	960.856	893.92	0.930337	-0.104175	0.407837	1
AT1G09150	1411.3	1418.84	1.00534	0.00768588	0.919788	1
AT1G09155	3.27845	2.31803	0.70705	-0.500116	0.821199	1
AT1G09157	82.9653	74.564	0.898737	-0.154029	0.854242	1
AT1G09160	1658.68	1600.51	0.964929	-0.0515059	0.719311	1
AT1G09170	0.988561	1.37798	1.39393	0.479157	0.971322	1
AT1G09176	2.86137	2.80062	0.978769	-0.0309602	1	1
AT1G09180	133.743	157.792	1.17981	0.23856	0.253434	1
AT1G09190	747.404	680.85	0.910953	-0.134551	0.3893	1
AT1G09195	172.206	143.949	0.83591	-0.25858	0.311847	1
AT1G09200	9602.53	10203.5	1.06259	0.0875809	0.502057	1
AT1G09210	4275.6	4335.35	1.01397	0.0200221	0.851314	1
AT1G09220	128.736	99.6274	0.773891	-0.369798	0.110261	1
AT1G09230	510.33	468.252	0.917548	-0.124145	0.521088	1
AT1G09240	0.988561	1.86057	1.8821	0.912345	0.807684	1
AT1G09245	0.988561	1.04465	1.05674	0.0796186	1	1
AT1G09250	350.455	411.205	1.17334	0.230626	0.167423	1
AT1G09260	0.988561	1.04465	1.05674	0.0796186	1	1
AT1G09270	1766.63	1704.77	0.964985	-0.0514219	0.749971	1
AT1G09280	756.246	734.058	0.970659	-0.0429631	0.839527	1
AT1G09290	750.764	784.6	1.04507	0.0635982	0.660689	1
AT1G09300	563.097	516.948	0.918044	-0.123365	0.47044	1
AT1G09310	262.366	310.757	1.18444	0.244206	0.169757	1
AT1G09320	617.361	601.611	0.974489	-0.0372823	0.875071	1
AT1G09330	765.993	762.629	0.995609	-0.00634878	0.9794	1
AT1G09340	836.473	844.2	1.00924	0.0132659	0.896542	1
AT1G09350	1.29942	1.65136	1.27084	0.345785	0.967325	1
AT1G09360	0.988561	1.04465	1.05674	0.0796186	1	1
AT1G09370	8.31586	9.38718	1.12883	0.174826	0.921936	1
AT1G09380	157.661	139.088	0.882192	-0.180836	0.630973	1
AT1G09390	361.897	308.311	0.85193	-0.231193	0.155806	1
AT1G09400	34.1224	21.6134	0.633407	-0.658795	0.104239	1
AT1G09410	117.264	95.4607	0.81407	-0.296776	0.247449	1
AT1G09415	270.479	231.695	0.856608	-0.223293	0.245063	1
AT1G09420	3249.43	3226.12	0.992827	-0.0103864	0.984613	1
AT1G09421	1271.68	1288.04	1.01287	0.0184434	0.859254	1
AT1G09430	1029.16	1101.21	1.07001	0.0976216	0.581024	1
AT1G09440	9.57648	9.34737	0.976076	-0.0349342	1	1
AT1G09450	543.394	498.665	0.917686	-0.123927	0.46405	1
AT1G09460	574.452	566.849	0.986765	-0.0192215	0.965015	1
AT1G09470	1142.2	1113.54	0.974904	-0.0366682	0.847511	1
AT1G09480	136.008	119.918	0.881698	-0.181643	0.425325	1
AT1G09483	0.988561	1.45261	1.46942	0.555247	0.971448	1
AT1G09486	38.9921	37.3439	0.957729	-0.0623112	0.862024	1
AT1G09490	896.026	860.18	0.959994	-0.0589027	0.668266	1
AT1G09500	262.263	301.347	1.14902	0.20041	0.354543	1
AT1G09510	6.5569	7.074	1.07886	0.10951	0.930979	1
AT1G09520	2038.38	2246.73	1.10221	0.140401	0.439558	1
AT1G09530	390.216	353.335	0.905484	-0.14324	0.412248	1
AT1G09540	11.3029	8.03433	0.710822	-0.49244	0.592144	1
AT1G09550	20.7021	23.6588	1.14282	0.192602	0.736373	1
AT1G09560	361.866	427.743	1.18205	0.241289	0.149693	1
AT1G09570	1893.19	1797.37	0.949388	-0.0749309	0.643535	1
AT1G09575	82.8982	80.2232	0.967732	-0.0473209	0.904824	1
AT1G09580	981.988	1001.37	1.01974	0.0281976	0.82077	1
AT1G09590	18039.1	18103.4	1.00357	0.00513618	0.957145	1
AT1G09600	262.431	267.718	1.02015	0.0287771	0.852286	1
AT1G09610	70.2143	63.1894	0.89995	-0.152083	0.656216	1
AT1G09620	8410.54	7962.65	0.946746	-0.0789505	0.604598	1
AT1G09625	0.988561	1.04465	1.05674	0.0796186	1	1
AT1G09630	769.968	755.501	0.981212	-0.0273635	0.908407	1
AT1G09640	13016.8	12874.4	0.989059	-0.0158715	0.932322	1
AT1G09645	481.727	512.699	1.06429	0.0898974	0.597019	1
AT1G09650	64.8761	73.8534	1.13838	0.186978	0.452532	1
AT1G09660	1508.6	1454.91	0.964411	-0.0522797	0.794807	1
AT1G09665	6.02978	3.42263	0.567621	-0.816999	0.420863	1
AT1G09680	151.215	129.698	0.857711	-0.221437	0.282092	1
AT1G09690	35992.4	38043.5	1.05699	0.0799595	0.590482	1
AT1G09700	1186.01	1161.08	0.978982	-0.0306461	0.855182	1
AT1G09710	282.199	274.705	0.973445	-0.0388288	0.874882	1
AT1G09720	6.09339	8.50148	1.3952	0.480469	0.686435	1
AT1G09730	1268.87	1138.21	0.897033	-0.156767	0.263323	1
AT1G09740	49.1695	42.3326	0.860954	-0.215992	0.599476	1
AT1G09750	6906.02	6652.89	0.963347	-0.053872	0.780692	1
AT1G09760	2438.36	2298.17	0.942505	-0.0854277	0.555658	1
AT1G09770	5818.29	5276.04	0.906802	-0.14114	0.324602	1
AT1G09780	815.633	964.179	1.18212	0.241382	0.259689	1
AT1G09790	7.4992	6.95409	0.92731	-0.108876	1	1
AT1G09794	25.548	32.2196	1.26114	0.334727	0.436472	1
AT1G09795	3597.5	3386.07	0.941227	-0.0873855	0.574592	1
AT1G09800	431.432	410.789	0.952152	-0.0707366	0.69491	1
AT1G09810	759.275	762.741	1.00456	0.00656995	0.900628	1
AT1G09812	2.65482	5.43246	2.04626	1.03299	0.413017	1
AT1G09815	1466.47	1365.67	0.931262	-0.10274	0.487073	1
AT1G09820	397.479	409.247	1.0296	0.0420897	0.728329	1
AT1G09830	2737.16	2691.16	0.983194	-0.0244516	0.944931	1
AT1G09840	535.622	510.752	0.953569	-0.0685902	0.799105	1
AT1G09850	14.761	18.6999	1.26684	0.341238	0.781296	1
AT1G09860	5.09927	3.99452	0.783351	-0.352269	0.777299	1
AT1G09870	1036.38	1059.16	1.02198	0.0313633	0.82365	1
AT1G09880	9.34895	9.75407	1.04333	0.0612011	0.98219	1
AT1G09890	0.988561	1.04465	1.05674	0.0796186	1	1
AT1G09900	1134.36	1063.53	0.937558	-0.0930206	0.525823	1
AT1G09910	326.522	362.414	1.10992	0.150458	0.321158	1
AT1G09920	338.304	315.803	0.93349	-0.0992935	0.591513	1
AT1G09930	24.8476	18.137	0.729931	-0.454167	0.422952	1
AT1G09932	21.1578	17.0485	0.805779	-0.311543	0.618176	1
AT1G09935	0.988561	1.04465	1.05674	0.0796186	1	1
AT1G09940	527.306	511.681	0.970368	-0.0433962	0.756113	1
AT1G09950	94.1401	111.999	1.18971	0.250604	0.728621	1
AT1G09960	1362.28	1332.26	0.977966	-0.0321439	0.788246	1
AT1G09970	835.434	913.683	1.09366	0.129168	0.832749	1
AT1G09980	1161.44	1144.35	0.985286	-0.0213849	0.916469	1
AT1G09995	285.715	294.512	1.03079	0.0437522	0.821655	1
AT1G10000	63.7915	40.8689	0.640664	-0.64236	0.0888213	1
AT1G10010	3.84993	2.68134	0.696465	-0.521878	0.741306	1
AT1G10020	1937.03	1771.62	0.914603	-0.128783	0.658206	1
AT1G10030	1069.77	1073.29	1.00329	0.00474497	0.942717	1
AT1G10040	111.097	78.1033	0.703018	-0.508366	0.033715	1
AT1G10050	347.828	375.116	1.07845	0.108961	0.567883	1
AT1G10060	2142.28	2033.72	0.949329	-0.0750207	0.610497	1
AT1G10070	26.3725	25.5283	0.96799	-0.0469356	1	1
AT1G10090	304.868	274.333	0.899842	-0.152257	0.438008	1
AT1G10095	127.845	100.229	0.783987	-0.351099	0.131359	1
AT1G10100	2.59885	1.04465	0.401967	-1.31485	0.506902	1
AT1G10110	33.1668	26.6916	0.804769	-0.313354	0.548918	1
AT1G10120	719.124	649.008	0.902497	-0.148005	0.375811	1
AT1G10130	819.652	771.226	0.940919	-0.0878573	0.593641	1
AT1G10140	6.91021	9.90459	1.43333	0.519367	0.585056	1
AT1G10150	429.453	422.334	0.983423	-0.0241159	0.833276	1
AT1G10155	7.19025	6.28742	0.874437	-0.193573	0.993725	1
AT1G10160	358.498	358.531	1.00009	0.000129112	0.899649	1
AT1G10170	2246.18	2159.19	0.961272	-0.0569827	0.705064	1
AT1G10180	1557.31	1604.3	1.03017	0.0428878	0.730057	1
AT1G10190	1.6141	1.04465	0.647202	-0.627711	0.871455	1
AT1G10200	958.683	759.561	0.792297	-0.335887	0.0223254	1
AT1G10210	155.726	133.277	0.855842	-0.224584	0.289438	1
AT1G10220	1.92496	3.074	1.59691	0.675284	0.723726	1
AT1G10230	2353.8	2507.83	1.06544	0.0914497	0.616965	1
AT1G10240	591.661	588.848	0.995246	-0.00687552	0.979713	1
AT1G10250	1.35349	1.45261	1.07324	0.101966	1	1
AT1G10260	2.60266	2.42263	0.930829	-0.103412	1	1
AT1G10270	2287.04	2352.61	1.02867	0.0407833	0.710093	1
AT1G10280	367.654	376.868	1.02506	0.0357101	0.785095	1
AT1G10290	3104.61	2967.77	0.955923	-0.0650341	0.696036	1
AT1G10300	106.471	95.2702	0.894801	-0.160361	0.499435	1
AT1G10310	906.646	925.57	1.02087	0.0298042	0.751994	1
AT1G10320	623.131	565.278	0.907156	-0.140577	0.436277	1
AT1G10330	156.767	165.768	1.05741	0.0805377	0.677723	1
AT1G10340	22.4778	18.8916	0.840455	-0.250758	0.700456	1
AT1G10350	480.848	461.819	0.960425	-0.0582555	0.660387	1
AT1G10360	58.7597	62.3699	1.06144	0.0860238	0.713023	1
AT1G10370	675.156	1199.02	1.77591	0.828558	0.0919119	1
AT1G10380	0.988561	1.04465	1.05674	0.0796186	1	1
AT1G10385	1.29942	1.71132	1.31698	0.397235	0.967426	1
AT1G10390	4606.85	3934.02	0.853951	-0.227775	0.125484	1
AT1G10400	24.1406	19.9675	0.827132	-0.27381	0.656019	1
AT1G10410	452.117	451.231	0.998041	-0.00282869	0.946392	1
AT1G10417	74.0374	62.7613	0.847697	-0.238379	0.411265	1
AT1G10419	1.6141	1.04465	0.647202	-0.627711	0.871455	1
AT1G10430	828.567	754.262	0.910321	-0.135553	0.410181	1
AT1G10440	0.988561	1.04465	1.05674	0.0796186	1	1
AT1G10450	1195.36	1122.63	0.939159	-0.0905587	0.57823	1
AT1G10455	0.988561	1.37798	1.39393	0.479157	0.971322	1
AT1G10460	2.96568	4.85994	1.63873	0.712575	0.576052	1
AT1G10470	61.7983	88.8413	1.4376	0.523664	0.0453887	1
AT1G10480	0.988561	1.37798	1.39393	0.479157	0.971322	1
AT1G10490	1883.27	1669.94	0.886727	-0.173439	0.324767	1
AT1G10500	552.282	530.431	0.960436	-0.0582388	0.746933	1
AT1G10510	1497.79	1310.09	0.874679	-0.193174	0.171906	1
AT1G10520	318.569	357.913	1.1235	0.168005	0.455387	1
AT1G10522	2099.3	1814.33	0.864251	-0.210477	0.136324	1
AT1G10530	15.8558	18.0324	1.13728	0.185586	0.759089	1
AT1G10538	1.35349	1.37798	1.0181	0.0258764	1	1
AT1G10540	55.9194	62.3546	1.11508	0.157147	0.548119	1
AT1G10550	0.988561	1.04465	1.05674	0.0796186	1	1
AT1G10560	146.457	133.701	0.912904	-0.131465	0.660983	1
AT1G10570	327.494	318.509	0.972564	-0.0401343	0.877561	1
AT1G10580	2504.71	2436.79	0.972883	-0.0396613	0.839604	1
AT1G10585	0.988561	1.04465	1.05674	0.0796186	1	1
AT1G10586	0.988561	1.04465	1.05674	0.0796186	1	1
AT1G10588	1.61029	1.65136	1.02551	0.0363397	1	1
AT1G10590	6230.66	6410.18	1.02881	0.0409799	0.737234	1
AT1G10600	201.033	211.169	1.05042	0.0709607	0.709525	1
AT1G10610	161.118	165.755	1.02878	0.0409362	0.869188	1
AT1G10620	2.54287	2.01467	0.792282	-0.335914	0.918208	1
AT1G10630	1379.29	1460.72	1.05903	0.0827468	0.538144	1
AT1G10640	1269.7	1520.79	1.19775	0.260332	0.160325	1
AT1G10650	874.226	948.493	1.08495	0.117629	0.371039	1
AT1G10652	0.988561	1.04465	1.05674	0.0796186	1	1
AT1G10657	251.247	262.759	1.04582	0.0646318	0.882495	1
AT1G10660	493.964	419.626	0.849508	-0.235301	0.129635	1
AT1G10670	7091.9	7667.7	1.08119	0.112622	0.403489	1
AT1G10680	2.23583	3.34801	1.49744	0.582494	0.735298	1
AT1G10682	11.5964	4.43246	0.382228	-1.3875	0.0592191	1
AT1G10690	42.6491	37.5643	0.880775	-0.183155	0.649432	1
AT1G10700	400.737	395.44	0.986782	-0.0191972	0.853429	1
AT1G10705	0.988561	1.04465	1.05674	0.0796186	1	1
AT1G10710	26.3241	20.9167	0.794584	-0.331728	0.481212	1
AT1G10717	0.988561	1.04465	1.05674	0.0796186	1	1
AT1G10720	412.378	389.68	0.944957	-0.0816792	0.630209	1
AT1G10730	139.773	137.715	0.98528	-0.0213938	0.971345	1
AT1G10740	740.713	754.569	1.01871	0.0267389	0.799115	1
AT1G10745	0.988561	1.04465	1.05674	0.0796186	1	1
AT1G10747	4.78824	4.43731	0.926709	-0.109811	0.969246	1
AT1G10750	346.873	334.243	0.963588	-0.053512	0.85019	1
AT1G10760	1707.33	1540.57	0.90233	-0.148273	0.256625	1
AT1G10770	5.56834	9.50161	1.70636	0.770924	0.425029	1
AT1G10780	1087.97	1024.98	0.942109	-0.0860345	0.607073	1
AT1G10790	3.79777	4.74066	1.24827	0.319936	0.854058	1
AT1G10800	0.988561	1.04465	1.05674	0.0796186	1	1
AT1G10810	114.022	98.8874	0.867267	-0.205452	0.655553	1
AT1G10820	380.362	342.718	0.90103	-0.150353	0.45327	1
AT1G10830	697.736	695.284	0.996487	-0.0050771	0.959005	1
AT1G10840	4153.24	3934.14	0.947246	-0.0781895	0.626634	1
AT1G10850	2995.52	3253.22	1.08603	0.119061	0.463752	1
AT1G10865	107.01	111.039	1.03765	0.0533258	0.834448	1
AT1G10870	640.304	611.001	0.954236	-0.067582	0.760254	1
AT1G10880	276.354	250.848	0.907702	-0.139709	0.622341	1
AT1G10890	795.627	694.324	0.872675	-0.196484	0.207601	1
AT1G10900	673.203	659.67	0.979897	-0.0292982	0.933918	1
AT1G10910	1021.94	922.606	0.902799	-0.147522	0.314001	1
AT1G10920	127.391	101.976	0.800496	-0.321034	0.148179	1
AT1G10930	1854.36	1748.02	0.942653	-0.0852009	0.595138	1
AT1G10940	1122	1105	0.984845	-0.0220312	0.910374	1
AT1G10950	4448.66	4268.75	0.959559	-0.059557	0.716964	1
AT1G10960	12786.2	14487.4	1.13305	0.180217	0.263994	1
AT1G10970	510.695	485.815	0.951282	-0.0720547	0.744873	1
AT1G10980	9.5264	9.22747	0.96862	-0.045997	1	1
AT1G10990	408.163	422.474	1.03506	0.0497182	0.651704	1
AT1G11000	744.558	785.301	1.05472	0.0768629	0.537177	1
AT1G11010	0.988561	1.04465	1.05674	0.0796186	1	1
AT1G11020	535.309	511.462	0.955452	-0.0657446	0.681251	1
AT1G11030	0.988561	1.04465	1.05674	0.0796186	1	1
AT1G11040	2.90971	4.19391	1.44135	0.527419	0.749673	1
AT1G11050	1183.08	1137.21	0.961225	-0.0570534	0.8083	1
AT1G11055	57.1629	53.5408	0.936637	-0.0944385	0.681287	1
AT1G11060	691.958	684.788	0.989638	-0.0150274	0.999936	1
AT1G11070	116.77	102.278	0.875894	-0.191172	0.45309	1
AT1G11080	0.988561	1.71132	1.73112	0.791706	0.810508	1
AT1G11090	376.442	438.181	1.164	0.219096	0.18283	1
AT1G11100	232.933	201.457	0.864871	-0.209444	0.243821	1
AT1G11110	1.29942	1.04465	0.803934	-0.314852	1	1
AT1G11112	159.831	166.447	1.04139	0.0585131	0.764767	1
AT1G11120	989.993	1101.69	1.11283	0.15423	0.236171	1
AT1G11125	149.78	149.978	1.00132	0.00190855	0.874733	1
AT1G11130	2088.35	2013.15	0.963989	-0.0529108	0.777656	1
AT1G11145	1.61029	1.04465	0.648736	-0.624297	0.871545	1
AT1G11150	49.4762	47.9145	0.968435	-0.046273	0.833944	1
AT1G11160	369.713	324.925	0.878859	-0.186297	0.293302	1
AT1G11170	1001.19	882.36	0.881315	-0.182271	0.26984	1
AT1G11175	76.945	68.7958	0.89409	-0.161508	0.515289	1
AT1G11180	170.02	147.536	0.867752	-0.204646	0.315806	1
AT1G11185	0.988561	1.04465	1.05674	0.0796186	1	1
AT1G11190	20.7114	18.6385	0.899914	-0.152141	0.775255	1
AT1G11200	446.113	437.255	0.980145	-0.0289323	0.972991	1
AT1G11210	146.213	138.872	0.949797	-0.074309	0.867292	1
AT1G11220	662.935	650.641	0.981456	-0.0270041	0.929115	1
AT1G11230	0.988561	1.71132	1.73112	0.791706	0.810508	1
AT1G11240	1469.97	1391.82	0.946836	-0.0788129	0.625847	1
AT1G11250	0.988561	1.04465	1.05674	0.0796186	1	1
AT1G11260	280.441	292.39	1.04261	0.0601966	0.755661	1
AT1G11265	19.0337	13.1027	0.688394	-0.538693	0.350381	1
AT1G11270	350.266	356.58	1.01803	0.025774	0.811261	1
AT1G11280	1095.41	1065.84	0.972999	-0.0394894	0.790539	1
AT1G11290	351.074	301.184	0.857894	-0.221128	0.182841	1
AT1G11300	131.527	107.321	0.815965	-0.293422	0.236067	1
AT1G11310	1536.67	1461.27	0.950935	-0.0725809	0.593098	1
AT1G11320	215.417	228.646	1.06141	0.0859863	0.644587	1
AT1G11330	715.963	706.646	0.986987	-0.0188968	0.973848	1
AT1G11340	45.3096	33.0996	0.730519	-0.453007	0.457582	1
AT1G11350	127.953	88.6154	0.692561	-0.529986	0.0344857	1
AT1G11360	882.288	897.702	1.01747	0.0249872	0.846924	1
AT1G11362	0.988561	1.04465	1.05674	0.0796186	1	1
AT1G11370	1.6141	1.04465	0.647202	-0.627711	0.871455	1
AT1G11380	178.448	166.756	0.934481	-0.0977635	0.68156	1
AT1G11390	555.33	542.757	0.977359	-0.0330388	0.937087	1
AT1G11400	1190.14	1118.76	0.940021	-0.0892355	0.615092	1
AT1G11410	83.4851	71.1783	0.852587	-0.230081	0.581782	1
AT1G11420	1345.74	1273.27	0.946147	-0.0798638	0.768605	1
AT1G11430	5453.04	4873.69	0.893756	-0.162048	0.218286	1
AT1G11440	74.4006	86.7464	1.16594	0.22149	0.335292	1
AT1G11450	4.21295	6.1633	1.46294	0.548872	0.617794	1
AT1G11460	0.988561	1.04465	1.05674	0.0796186	1	1
AT1G11470	0.988561	1.71132	1.73112	0.791706	0.810508	1
AT1G11475	607.673	597.821	0.983789	-0.0235795	0.790303	1
AT1G11480	2280.51	2239.75	0.982125	-0.0260216	0.9081	1
AT1G11482	0.988561	1.45261	1.46942	0.555247	0.971448	1
AT1G11490	0.988561	1.04465	1.05674	0.0796186	1	1
AT1G11500	0.988561	1.04465	1.05674	0.0796186	1	1
AT1G11510	1.6141	1.04465	0.647202	-0.627711	0.871455	1
AT1G11520	0.988561	1.04465	1.05674	0.0796186	1	1
AT1G11530	16.9156	13.2674	0.784331	-0.350465	0.537275	1
AT1G11540	3.69744	7.34253	1.98584	0.989748	0.301433	1
AT1G11545	132.216	154.146	1.16586	0.2214	0.268488	1
AT1G11550	0.988561	1.04465	1.05674	0.0796186	1	1
AT1G11560	0.988561	1.04465	1.05674	0.0796186	1	1
AT1G11570	0.988561	1.04465	1.05674	0.0796186	1	1
AT1G11572	0.988561	1.04465	1.05674	0.0796186	1	1
AT1G11580	49.8311	55.7473	1.11872	0.161854	0.598801	1
AT1G11590	35.0068	50.0908	1.43089	0.516909	0.231817	1
AT1G11592	795.457	845.993	1.06353	0.0888618	0.497558	1
AT1G11593	2.44827	3.37798	1.37974	0.464399	0.777021	1
AT1G11595	0.988561	1.04465	1.05674	0.0796186	1	1
AT1G11600	3.58359	3.46728	0.967544	-0.0476003	1	1
AT1G11608	0.988561	1.04465	1.05674	0.0796186	1	1
AT1G11610	0.988561	1.04465	1.05674	0.0796186	1	1
AT1G11620	0.988561	2.52724	2.55648	1.35416	0.545744	1
AT1G11630	474.37	464.536	0.97927	-0.0302217	0.793072	1
AT1G11640	1.29942	1.75597	1.35134	0.434394	0.9675	1
AT1G11650	7103.03	7046.62	0.992058	-0.0115031	0.977995	1
AT1G11655	1.71842	1.04465	0.607915	-0.718059	0.869056	1
AT1G11660	1184.82	1088.1	0.918372	-0.12285	0.448796	1
AT1G11670	2665.33	2870.76	1.07708	0.107122	0.360222	1
AT1G11680	6531.41	6990.35	1.07027	0.0979705	0.582062	1
AT1G11684	0.988561	1.04465	1.05674	0.0796186	1	1
AT1G11690	6.09165	5.83481	0.957837	-0.0621476	1	1
AT1G11700	38.6429	41.0238	1.06161	0.0862571	0.78952	1
AT1G11710	229.453	216.049	0.941585	-0.0868366	0.735284	1
AT1G11720	2167.11	2108.43	0.972924	-0.0396015	0.830022	1
AT1G11730	40.7223	42.9546	1.05482	0.0769962	0.787402	1
AT1G11735	4.5219	1.75597	0.388325	-1.36466	0.295611	1
AT1G11740	7.3987	8.72114	1.17874	0.237245	0.845224	1
AT1G11750	3064.12	2997.32	0.978199	-0.0317998	0.838566	1
AT1G11755	251.715	233.354	0.927056	-0.109271	0.600375	1
AT1G11760	504.086	486.425	0.964966	-0.0514504	0.784502	1
AT1G11765	0.988561	1.04465	1.05674	0.0796186	1	1
AT1G11770	22.8371	29.3387	1.2847	0.361431	0.399931	1
AT1G11780	422.272	352.578	0.834955	-0.26023	0.242685	1
AT1G11785	1.92115	1.9847	1.03308	0.0469486	1	1
AT1G11790	944.658	903.687	0.956628	-0.0639696	0.654668	1
AT1G11800	750.394	799.486	1.06542	0.0914234	0.613159	1
AT1G11803	0.988561	1.04465	1.05674	0.0796186	1	1
AT1G11806	0.988561	2.37798	2.4055	1.26634	0.551165	1
AT1G11810	9.10741	11.4966	1.26234	0.336098	0.700553	1
AT1G11820	2524.21	2425.66	0.960958	-0.0574549	0.839943	1
AT1G11840	6023.29	6165.43	1.0236	0.0336511	0.803777	1
AT1G11850	1.97903	3.04465	1.53846	0.621484	0.72338	1
AT1G11860	5940.47	6187.72	1.04162	0.0588298	0.634765	1
AT1G11870	1046.5	993.028	0.948904	-0.0756664	0.642248	1
AT1G11880	186.38	176.146	0.945092	-0.0814732	0.638042	1
AT1G11890	766.035	724.014	0.945145	-0.0813929	0.617039	1
AT1G11900	107.943	114.488	1.06063	0.0849236	0.753946	1
AT1G11905	372.256	350.741	0.942203	-0.0858897	0.614529	1
AT1G11910	8748.17	9297.99	1.06285	0.0879382	0.505137	1
AT1G11915	0.988561	1.04465	1.05674	0.0796186	1	1
AT1G11920	0.988561	1.04465	1.05674	0.0796186	1	1
AT1G11925	0.988561	1.04465	1.05674	0.0796186	1	1
AT1G11930	983.171	909.334	0.924899	-0.112632	0.457163	1
AT1G11940	259.742	205.364	0.790645	-0.338898	0.0700161	1
AT1G11950	1204.84	1117.55	0.927548	-0.108507	0.583521	1
AT1G11960	1541.63	1594.33	1.03419	0.0484998	0.838412	1
AT1G11970	1.71842	1.45261	0.84532	-0.242431	1	1
AT1G11980	0.988561	1.04465	1.05674	0.0796186	1	1
AT1G11990	10.9552	11.9876	1.09424	0.129927	0.906791	1
AT1G12000	12786	13875.3	1.0852	0.117957	0.468262	1
AT1G12010	2.34396	2.62139	1.11836	0.161383	0.957894	1
AT1G12013	9.09978	10.1878	1.11957	0.162939	0.919378	1
AT1G12015	1.66435	1.45261	0.872779	-0.196311	1	1
AT1G12020	246.284	245.887	0.998389	-0.00232631	0.977737	1
AT1G12030	86.6357	75.8791	0.87584	-0.19126	0.706434	1
AT1G12040	4.79396	6.57687	1.37191	0.456182	0.919455	1
AT1G12050	866.986	916.637	1.05727	0.0803425	0.529387	1
AT1G12060	93.6703	84.78	0.905089	-0.143869	0.652083	1
AT1G12064	350.975	322.269	0.918209	-0.123106	0.725961	1
AT1G12070	42.0387	38.1423	0.907314	-0.140326	0.765046	1
AT1G12080	652.825	639.338	0.979339	-0.0301193	0.956688	1
AT1G12090	25.7197	17.0805	0.664102	-0.590524	0.413781	1
AT1G12100	2.02928	1.65136	0.813768	-0.29731	1	1
AT1G12110	582.494	717.483	1.23174	0.300702	0.163048	1
AT1G12120	1378.29	1239.83	0.899541	-0.15274	0.351906	1
AT1G12130	4.88492	6.0092	1.23015	0.298836	0.85642	1
AT1G12140	303.685	345.232	1.13681	0.184994	0.265774	1
AT1G12150	16.068	13.6905	0.852035	-0.231016	0.724445	1
AT1G12160	31.8887	40.3963	1.26679	0.34118	0.381543	1
AT1G12170	0.988561	1.04465	1.05674	0.0796186	1	1
AT1G12180	0.988561	1.04465	1.05674	0.0796186	1	1
AT1G12190	0.988561	1.04465	1.05674	0.0796186	1	1
AT1G12200	83.837	99.2357	1.18367	0.243271	0.462819	1
AT1G12210	119.743	98.6448	0.823805	-0.279626	0.216065	1
AT1G12211	1.66435	1.04465	0.627662	-0.67194	0.870286	1
AT1G12220	103.673	70.1735	0.676874	-0.563041	0.0281015	1
AT1G12230	7458.41	7341.22	0.984288	-0.0228479	0.885085	1
AT1G12240	59.5436	47.3737	0.795614	-0.32986	0.579284	1
AT1G12244	175.189	167.376	0.955407	-0.0658129	0.659087	1
AT1G12250	363.904	356.66	0.980095	-0.0290067	0.804376	1
AT1G12260	3.69744	1.04465	0.282533	-1.82351	0.274353	1
AT1G12270	3366.03	3103.65	0.922049	-0.117084	0.43834	1
AT1G12280	40.116	41.5692	1.03622	0.0513365	0.763635	1
AT1G12290	46.6365	51.8999	1.11286	0.154274	0.824359	1
AT1G12294	1.35349	1.04465	0.771821	-0.373662	1	1
AT1G12300	372.374	336.092	0.902567	-0.147894	0.398131	1
AT1G12310	3869.99	4218.72	1.09011	0.124476	0.511771	1
AT1G12320	7.90467	5.46244	0.691039	-0.53316	0.495705	1
AT1G12330	1612.01	1674.53	1.03879	0.0549004	0.634384	1
AT1G12340	42.9713	40.9345	0.952601	-0.0700557	0.855092	1
AT1G12350	383.822	381.28	0.993377	-0.00958641	0.901324	1
AT1G12360	904.358	894.95	0.989596	-0.0150881	0.924224	1
AT1G12370	589.962	671.477	1.13817	0.186716	0.295545	1
AT1G12380	1723.47	1897.82	1.10116	0.139028	0.272424	1
AT1G12390	472.11	479.037	1.01467	0.0210146	0.895038	1
AT1G12400	175.669	174.43	0.992947	-0.0102113	0.946785	1
AT1G12410	2836.81	2699	0.95142	-0.0718465	0.636151	1
AT1G12411	0.988561	1.04465	1.05674	0.0796186	1	1
AT1G12420	299.959	242.496	0.808429	-0.306807	0.0980093	1
AT1G12423	0.988561	1.04465	1.05674	0.0796186	1	1
AT1G12430	668.238	647.58	0.969086	-0.0453034	0.77537	1
AT1G12440	2625.31	2578.91	0.982323	-0.0257311	0.840072	1
AT1G12450	220.643	240.279	1.089	0.123002	0.512239	1
AT1G12451	0.988561	1.04465	1.05674	0.0796186	1	1
AT1G12460	356.232	316.573	0.88867	-0.170281	0.379933	1
AT1G12470	1025.06	1044.22	1.01869	0.0267142	0.794353	1
AT1G12480	54.5944	48.5008	0.888384	-0.170745	0.655411	1
AT1G12490	0.988561	1.04465	1.05674	0.0796186	1	1
AT1G12500	635.255	675.162	1.06282	0.087897	0.535208	1
AT1G12510	0.988561	1.45261	1.46942	0.555247	0.971448	1
AT1G12520	865.147	643.058	0.743293	-0.427997	0.00585988	1
AT1G12530	231.516	194.636	0.840703	-0.250332	0.212083	1
AT1G12540	0.988561	1.04465	1.05674	0.0796186	1	1
AT1G12550	1352.6	1412.64	1.04438	0.0626524	0.590226	1
AT1G12560	0.988561	1.9847	2.00766	1.00552	0.672851	1
AT1G12570	12.1195	19.3058	1.59295	0.671702	0.221692	1
AT1G12580	2140.34	2063.58	0.964138	-0.0526888	0.73171	1
AT1G12590	0.988561	1.45261	1.46942	0.555247	0.971448	1
AT1G12600	340.415	328.324	0.964483	-0.0521719	0.780632	1
AT1G12610	48.6753	74.2015	1.52442	0.60826	0.103323	1
AT1G12620	184.941	166.802	0.901916	-0.148935	0.451228	1
AT1G12630	0.988561	1.34801	1.36361	0.447426	0.971269	1
AT1G12640	372.442	397.866	1.06826	0.0952646	0.580518	1
AT1G12650	968.817	838.287	0.865269	-0.20878	0.168959	1
AT1G12660	0.988561	1.04465	1.05674	0.0796186	1	1
AT1G12663	0.988561	1.04465	1.05674	0.0796186	1	1
AT1G12665	0.988561	1.04465	1.05674	0.0796186	1	1
AT1G12667	0.988561	1.04465	1.05674	0.0796186	1	1
AT1G12669	0.988561	1.04465	1.05674	0.0796186	1	1
AT1G12670	0.988561	1.45261	1.46942	0.555247	0.971448	1
AT1G12672	0.988561	1.04465	1.05674	0.0796186	1	1
AT1G12680	945.384	1037.16	1.09708	0.133671	0.368389	1
AT1G12700	134.419	108.971	0.810685	-0.302787	0.168317	1
AT1G12710	169.426	144.814	0.854737	-0.226448	0.220049	1
AT1G12720	0.988561	1.04465	1.05674	0.0796186	1	1
AT1G12725	0.988561	1.04465	1.05674	0.0796186	1	1
AT1G12730	252.762	242.715	0.960252	-0.0585156	0.801305	1
AT1G12740	50.5211	45.3579	0.897801	-0.155532	0.630894	1
AT1G12750	402.684	426.788	1.05986	0.0838709	0.618904	1
AT1G12760	890.15	918.555	1.03191	0.0453171	0.758231	1
AT1G12770	3468.46	3035.6	0.875199	-0.192316	0.173178	1
AT1G12775	285.968	253.429	0.886215	-0.174271	0.393022	1
AT1G12780	205.499	182.373	0.887465	-0.172238	0.376068	1
AT1G12790	68.7607	59.9104	0.871289	-0.198776	0.537573	1
AT1G12800	4601.17	4007.69	0.871017	-0.199227	0.156418	1
AT1G12805	495.046	527.819	1.0662	0.0924797	0.72217	1
AT1G12810	851.746	1087	1.27621	0.351864	0.18801	1
AT1G12820	1358.5	1336.27	0.983632	-0.0238089	0.874938	1
AT1G12830	1545.57	1580.43	1.02255	0.0321742	0.764031	1
AT1G12840	2143.18	2210	1.03118	0.0442974	0.745713	1
AT1G12845	26.583	29.3186	1.10291	0.141311	0.731497	1
AT1G12850	1450.8	1426.07	0.982953	-0.024806	0.945416	1
AT1G12855	0.988561	1.04465	1.05674	0.0796186	1	1
AT1G12860	1062.34	1031.09	0.970586	-0.0430718	0.801796	1
AT1G12870	0.988561	1.04465	1.05674	0.0796186	1	1
AT1G12880	2.54478	5.74066	2.25586	1.17368	0.307436	1
AT1G12890	14.6643	16.1558	1.10171	0.139742	0.740262	1
AT1G12900	10777.9	11063.3	1.02648	0.0376986	0.783213	1
AT1G12910	2114.95	2275.66	1.07599	0.105661	0.527488	1
AT1G12920	4156.85	3960.71	0.952816	-0.0697308	0.608889	1
AT1G12930	891.292	866.533	0.972221	-0.0406431	0.760057	1
AT1G12935	0.988561	1.04465	1.05674	0.0796186	1	1
AT1G12938	0.988561	1.04465	1.05674	0.0796186	1	1
AT1G12940	2.34014	2.62139	1.12018	0.163734	0.957888	1
AT1G12950	2.86137	2.01467	0.704094	-0.506159	0.806088	1
AT1G12960	0.988561	1.04465	1.05674	0.0796186	1	1
AT1G12970	259.386	252.98	0.975304	-0.0360766	0.860977	1
AT1G12980	8.52449	16.1014	1.88885	0.917505	0.11921	1
AT1G12990	713.088	723.989	1.01529	0.021887	0.866692	1
AT1G13000	94.5118	82.2428	0.870186	-0.200605	0.423458	1
AT1G13010	1.35349	1.04465	0.771821	-0.373662	1	1
AT1G13020	2000.59	2012.48	1.00594	0.00854743	0.934493	1
AT1G13030	1024.15	972.758	0.949819	-0.0742756	0.656684	1
AT1G13040	171.204	146.602	0.856296	-0.223818	0.289491	1
AT1G13050	321.913	291.92	0.906831	-0.141094	0.392521	1
AT1G13060	4150.82	4472.5	1.0775	0.107687	0.423675	1
AT1G13070	3.28227	5.3174	1.62004	0.696027	0.517992	1
AT1G13080	15.5117	14.745	0.950576	-0.073126	0.856166	1
AT1G13090	61.9702	44.586	0.719475	-0.474984	0.104449	1
AT1G13100	0.988561	1.04465	1.05674	0.0796186	1	1
AT1G13110	0.988561	1.37798	1.39393	0.479157	0.971322	1
AT1G13120	1027.91	893.205	0.868951	-0.202652	0.188348	1
AT1G13130	0.988561	2.19391	2.21929	1.1501	0.666352	1
AT1G13140	88.6462	82.8765	0.934913	-0.0970957	0.718544	1
AT1G13145	135.538	125.378	0.925041	-0.112411	0.629321	1
AT1G13150	78.7295	72.965	0.926782	-0.109698	0.736848	1
AT1G13160	1779.31	1532.24	0.861146	-0.21567	0.22824	1
AT1G13170	3333.54	3237.94	0.971323	-0.0419765	0.875656	1
AT1G13180	469.385	442.792	0.943345	-0.0841426	0.587709	1
AT1G13190	1750.71	1616.26	0.923207	-0.115274	0.474104	1
AT1G13195	336.997	332.375	0.986284	-0.0199252	0.893183	1
AT1G13200	1.6141	1.04465	0.647202	-0.627711	0.871455	1
AT1G13210	510.682	478.974	0.937912	-0.0924759	0.62779	1
AT1G13220	1524.77	1467.67	0.962555	-0.0550586	0.676218	1
AT1G13230	116.833	116.153	0.994175	-0.00842804	0.983868	1
AT1G13240	0.988561	1.04465	1.05674	0.0796186	1	1
AT1G13245	227.828	236.717	1.03902	0.0552209	0.816187	1
AT1G13250	354.81	340.327	0.95918	-0.0601258	0.668278	1
AT1G13260	188.649	148.953	0.789578	-0.340847	0.396745	1
AT1G13270	2359.3	2078.34	0.880915	-0.182925	0.178451	1
AT1G13280	330.247	347.241	1.05146	0.0723928	0.628165	1
AT1G13290	2.03119	1.86057	0.916003	-0.126576	1	1
AT1G13300	0.988561	1.04465	1.05674	0.0796186	1	1
AT1G13310	14.0369	24.1044	1.71722	0.780076	0.119391	1
AT1G13320	1825.76	1826.13	1.0002	0.000288547	0.950698	1
AT1G13330	191.186	190.909	0.998552	-0.00209078	0.991193	1
AT1G13340	48.1211	47.4862	0.986806	-0.0191617	1	1
AT1G13350	774.727	666.242	0.85997	-0.217641	0.186467	1
AT1G13360	775.84	865.072	1.11501	0.157061	0.257303	1
AT1G13370	2.54669	4.77064	1.87327	0.90556	0.488536	1
AT1G13380	1172.55	1142.5	0.974377	-0.0374475	0.80079	1
AT1G13390	584.232	527.384	0.902695	-0.147689	0.361274	1
AT1G13400	47.2965	56.7897	1.20072	0.263896	0.418186	1
AT1G13410	176.663	118.799	0.672462	-0.572475	0.00846907	1
AT1G13420	12.0693	8.49178	0.703587	-0.5072	0.421034	1
AT1G13430	2.34396	3.25807	1.38999	0.475074	0.735088	1
AT1G13440	23845	26032.3	1.09173	0.126617	0.452207	1
AT1G13448	17.0138	16.6844	0.98064	-0.0282047	0.922333	1
AT1G13450	412.899	400.634	0.970295	-0.0435052	0.758993	1
AT1G13460	276.524	267.042	0.96571	-0.0503382	0.776339	1
AT1G13470	0.988561	1.04465	1.05674	0.0796186	1	1
AT1G13480	1.35349	3.80062	2.80802	1.48955	0.323701	1
AT1G13485	0.988561	1.04465	1.05674	0.0796186	1	1
AT1G13490	0.988561	1.04465	1.05674	0.0796186	1	1
AT1G13500	0.988561	1.71132	1.73112	0.791706	0.810508	1
AT1G13510	0.988561	1.04465	1.05674	0.0796186	1	1
AT1G13520	14.7262	11.9822	0.813665	-0.297494	0.769161	1
AT1G13530	147.449	129.515	0.878374	-0.187093	0.36551	1
AT1G13540	22.5764	23.5939	1.04507	0.0635938	0.954249	1
AT1G13550	12.9516	18.3203	1.41452	0.500315	0.387546	1
AT1G13560	1900.49	1772.55	0.932677	-0.100551	0.476409	1
AT1G13570	1060.94	1014	0.955753	-0.0652904	0.674732	1
AT1G13580	319.027	310.343	0.972779	-0.0398157	0.896476	1
AT1G13590	87.7653	92.7878	1.05723	0.080284	0.804976	1
AT1G13600	9.56902	38.0983	3.98142	1.99328	8.58186e-06	0.0221821
AT1G13605	20.6364	57.4862	2.78567	1.47803	0.000794215	0.606528
AT1G13607	10.8549	12.8404	1.18291	0.242344	0.885197	1
AT1G13608	1.35349	2.04465	1.51065	0.595172	0.821638	1
AT1G13609	2.5486	2.39266	0.938813	-0.0910902	1	1
AT1G13610	1.35349	1.86057	1.37465	0.459064	0.967748	1
AT1G13620	37.7833	23.9608	0.634163	-0.657075	0.105476	1
AT1G13630	131.816	142.308	1.07959	0.110488	0.553549	1
AT1G13635	2.54478	9.63121	3.78469	1.92018	0.0778686	1
AT1G13640	1232.72	1143.56	0.927675	-0.108308	0.376854	1
AT1G13650	8.48378	14.0121	1.65164	0.723899	0.238141	1
AT1G13660	2.23201	2.31803	1.03854	0.0545542	1	1
AT1G13670	0.988561	2.46728	2.49583	1.31952	0.547888	1
AT1G13680	0.988561	1.04465	1.05674	0.0796186	1	1
AT1G13690	1121.26	1122.74	1.00132	0.00190417	0.998923	1
AT1G13700	14.6102	16.4201	1.12388	0.168483	0.758024	1
AT1G13710	2042.55	2204.64	1.07936	0.110173	0.695366	1
AT1G13720	0.988561	1.34801	1.36361	0.447426	0.971269	1
AT1G13730	4118.54	4141.41	1.00555	0.00798703	0.903516	1
AT1G13740	3566.98	3554.8	0.996585	-0.00493574	0.991965	1
AT1G13750	485.537	525.975	1.08328	0.115412	0.428636	1
AT1G13755	2.96187	3.01467	1.01783	0.0254949	1	1
AT1G13760	2.23392	1.04465	0.467631	-1.09656	0.613075	1
AT1G13770	405.161	336.278	0.829988	-0.268838	0.119752	1
AT1G13780	434.438	373.985	0.860849	-0.216168	0.189236	1
AT1G13790	601.44	566.269	0.941523	-0.0869325	0.543359	1
AT1G13800	147.415	132.849	0.90119	-0.150096	0.499934	1
AT1G13810	418.75	378.56	0.904024	-0.145567	0.350586	1
AT1G13820	389.456	409.996	1.05274	0.0741523	0.616741	1
AT1G13830	2.34396	1.71132	0.730098	-0.453839	0.904119	1
AT1G13840	0.988561	1.04465	1.05674	0.0796186	1	1
AT1G13850	0.988561	1.04465	1.05674	0.0796186	1	1
AT1G13860	525.077	462.152	0.88016	-0.184162	0.325745	1
AT1G13870	421.585	454.109	1.07715	0.107213	0.506811	1
AT1G13880	1236.44	1210.53	0.979038	-0.0305627	0.841821	1
AT1G13890	2.9695	2.62139	0.882771	-0.179889	1	1
AT1G13900	519.188	541.95	1.04384	0.0619036	0.715173	1
AT1G13910	94.6488	84.9131	0.897139	-0.156596	0.483596	1
AT1G13920	17.1067	12.8489	0.751101	-0.412921	0.511639	1
AT1G13930	130.66	109.703	0.839606	-0.252216	0.509247	1
AT1G13940	656.597	615.069	0.936753	-0.0942598	0.606274	1
AT1G13950	8.11885	10.9981	1.35464	0.437908	0.521961	1
AT1G13960	167.599	148.159	0.884006	-0.177871	0.378093	1
AT1G13970	178.004	153.738	0.863674	-0.211441	0.461034	1
AT1G13980	1980.09	1870.53	0.944668	-0.0821209	0.612036	1
AT1G13990	68.1973	62.9043	0.922387	-0.116556	0.78938	1
AT1G14000	720.472	724.29	1.0053	0.00762347	0.89831	1
AT1G14010	499.265	535.657	1.07289	0.101503	0.548839	1
AT1G14020	626.768	575.964	0.918942	-0.121954	0.461355	1
AT1G14030	1418.41	1214.48	0.856224	-0.223939	0.138721	1
AT1G14040	290.721	243.602	0.837926	-0.255105	0.142277	1
AT1G14048	2.34205	2.56143	1.09367	0.129179	0.957802	1
AT1G14060	1494.85	1340.41	0.896684	-0.157328	0.429415	1
AT1G14070	122.806	97.9921	0.797944	-0.32564	0.145105	1
AT1G14071	4.21295	6.23792	1.48066	0.566236	0.617176	1
AT1G14080	11.7007	15.6537	1.33784	0.419907	0.448569	1
AT1G14090	277.631	254.754	0.917597	-0.124068	0.555355	1
AT1G14100	1.6141	1.04465	0.647202	-0.627711	0.871455	1
AT1G14110	0.988561	1.71132	1.73112	0.791706	0.810508	1
AT1G14120	1.30133	1.71132	1.31505	0.395119	0.96743	1
AT1G14130	199.007	184.757	0.928396	-0.107187	0.569461	1
AT1G14140	501.739	438.83	0.874618	-0.193276	0.267891	1
AT1G14150	5.66884	6.64588	1.17235	0.229407	0.857488	1
AT1G14160	0.988561	1.71132	1.73112	0.791706	0.810508	1
AT1G14170	218.964	165.624	0.756398	-0.402782	0.0343865	1
AT1G14180	616.628	608.235	0.986389	-0.0197718	0.963596	1
AT1G14182	0.988561	1.34801	1.36361	0.447426	0.971269	1
AT1G14185	6.08957	7.98828	1.3118	0.391544	0.639583	1
AT1G14190	14.6179	15.7186	1.0753	0.104741	0.899084	1
AT1G14200	721.59	874.533	1.21195	0.277333	0.929427	1
AT1G14205	61.3984	61.7126	1.00512	0.00736399	0.963105	1
AT1G14210	558.785	611.154	1.09372	0.129242	0.501104	1
AT1G14220	0.988561	1.04465	1.05674	0.0796186	1	1
AT1G14225	0.988561	1.04465	1.05674	0.0796186	1	1
AT1G14230	230.411	232.483	1.00899	0.0129168	0.956605	1
AT1G14240	0.988561	1.04465	1.05674	0.0796186	1	1
AT1G14250	0.988561	1.04465	1.05674	0.0796186	1	1
AT1G14260	205.726	210.287	1.02217	0.0316357	0.809917	1
AT1G14270	963.069	882.101	0.915927	-0.126695	0.390012	1
AT1G14280	4.5219	8.25744	1.8261	0.868765	0.30281	1
AT1G14290	521.568	484.288	0.928523	-0.10699	0.508549	1
AT1G14300	812.953	803.737	0.988663	-0.0164488	0.914416	1
AT1G14310	200.178	200.977	1.00399	0.00575007	0.903283	1
AT1G14315	1.97712	2.04465	1.03416	0.0484527	1	1
AT1G14320	49281.9	49225.5	0.998856	-0.00165151	0.974234	1
AT1G14330	287.9	264.071	0.91723	-0.124645	0.55815	1
AT1G14340	65.2793	57.4047	0.879371	-0.185456	0.534886	1
AT1G14345	1237.51	1373.37	1.10979	0.150282	0.268787	1
AT1G14350	984.293	906.033	0.920491	-0.119525	0.457787	1
AT1G14360	953.542	835.929	0.876656	-0.189917	0.190973	1
AT1G14370	59.0821	61.6344	1.0432	0.0610134	0.90758	1
AT1G14380	1172.99	1089.59	0.928895	-0.106412	0.541319	1
AT1G14390	198.44	173.052	0.872063	-0.197495	0.455431	1
AT1G14400	1581.18	1640.7	1.03764	0.0533069	0.710224	1
AT1G14410	3745.24	3612.8	0.964638	-0.0519409	0.719653	1
AT1G14420	5.35209	3.31318	0.619045	-0.691883	0.455055	1
AT1G14430	105.763	109.736	1.03757	0.0532052	0.868252	1
AT1G14440	1730.7	1777.24	1.02689	0.0382848	0.750752	1
AT1G14450	1031.64	1096.76	1.06312	0.0883059	0.69883	1
AT1G14455	1.29942	1.65136	1.27084	0.345785	0.967325	1
AT1G14460	511.335	405.324	0.792678	-0.335193	0.0468241	1
AT1G14470	138.65	131.226	0.946459	-0.0793881	0.779207	1
AT1G14480	139.533	126.543	0.906905	-0.140977	0.569613	1
AT1G14490	437.863	510.026	1.16481	0.22009	0.321135	1
AT1G14500	5.25748	4.25807	0.809908	-0.304171	0.88562	1
AT1G14510	2853.38	2807.58	0.983949	-0.023344	0.92276	1
AT1G14518	0.988561	1.04465	1.05674	0.0796186	1	1
AT1G14520	40.8554	60.2046	1.4736	0.559347	0.236196	1
AT1G14530	181.924	190.034	1.04458	0.062926	0.765169	1
AT1G14540	2.96377	1.71132	0.577411	-0.792329	0.675794	1
AT1G14549	0.988561	1.04465	1.05674	0.0796186	1	1
AT1G14550	0.988561	1.04465	1.05674	0.0796186	1	1
AT1G14560	305.672	284.516	0.930789	-0.103474	0.577561	1
AT1G14570	2386.73	2266.6	0.949669	-0.0745026	0.634349	1
AT1G14580	497.88	533.407	1.07136	0.0994384	0.646044	1
AT1G14590	187.976	196.039	1.0429	0.0605975	0.796213	1
AT1G14600	140.628	147.15	1.04638	0.0654022	0.749044	1
AT1G14610	6763.63	6190.1	0.915204	-0.127835	0.352588	1
AT1G14620	1555.46	1530.44	0.983912	-0.0233987	0.929495	1
AT1G14630	66.0135	62.2341	0.942748	-0.0850563	0.845092	1
AT1G14640	45.1106	52.1113	1.15519	0.208131	0.581378	1
AT1G14642	3.59313	3.36268	0.935863	-0.0956302	1	1
AT1G14650	5091.6	5094.93	1.00065	0.000942614	0.938502	1
AT1G14660	173.778	187.643	1.07978	0.110744	0.542153	1
AT1G14670	2582.93	2440.43	0.944829	-0.0818745	0.585376	1
AT1G14680	28.3978	26.3701	0.928598	-0.106873	0.711094	1
AT1G14685	2161.5	2059.98	0.953032	-0.069403	0.544349	1
AT1G14686	2.23583	1.04465	0.467232	-1.09779	0.612993	1
AT1G14687	355.584	395.9	1.11338	0.154945	0.341597	1
AT1G14688	8.37756	12.7101	1.51716	0.601369	0.43029	1
AT1G14690	1976.9	1858.23	0.939968	-0.0893162	0.560702	1
AT1G14700	2.03119	2.59141	1.27581	0.351414	0.837124	1
AT1G14710	6357.8	6479.67	1.01917	0.0273918	0.789632	1
AT1G14720	645.434	579.226	0.897421	-0.156143	0.355301	1
AT1G14730	1.6141	1.65136	1.02308	0.0329253	1	1
AT1G14740	3024.45	3030.51	1.002	0.00288615	0.968201	1
AT1G14750	180.518	168.249	0.932033	-0.101547	0.645238	1
AT1G14755	1.92687	2.68134	1.39155	0.476693	0.837233	1
AT1G14760	175.482	186.816	1.06459	0.0902947	0.6326	1
AT1G14770	528.064	563.135	1.06641	0.0927661	0.503139	1
AT1G14780	4.73816	3.62139	0.764302	-0.387786	0.867193	1
AT1G14790	164.574	153.908	0.935192	-0.0966658	0.707028	1
AT1G14800	46.3733	34.6123	0.746383	-0.422011	0.213663	1
AT1G14810	6453.69	6107.03	0.946285	-0.0796533	0.542244	1
AT1G14820	658.115	633.969	0.96331	-0.0539279	0.747499	1
AT1G14830	1907.96	1900.05	0.995855	-0.00599201	0.978588	1
AT1G14840	881.44	825.74	0.936807	-0.0941755	0.555783	1
AT1G14850	3205.46	3190.87	0.99545	-0.00657943	0.997214	1
AT1G14860	1.92687	1.37798	0.71514	-0.483702	0.890495	1
AT1G14870	26.7899	22.5465	0.841606	-0.248784	0.706912	1
AT1G14880	0.988561	1.04465	1.05674	0.0796186	1	1
AT1G14890	53.9013	51.1181	0.948365	-0.0764851	0.762662	1
AT1G14900	5610.43	5830.15	1.03916	0.0554214	0.594251	1
AT1G14910	651.154	599.881	0.921257	-0.118324	0.517663	1
AT1G14920	993.781	968.558	0.97462	-0.0370882	0.830791	1
AT1G14930	0.988561	1.04465	1.05674	0.0796186	1	1
AT1G14940	0.988561	1.04465	1.05674	0.0796186	1	1
AT1G14950	0.988561	1.04465	1.05674	0.0796186	1	1
AT1G14960	0.988561	1.65136	1.67047	0.740255	0.811689	1
AT1G14970	623.084	538.849	0.864811	-0.209544	0.191838	1
AT1G14980	5476.47	5625.1	1.02714	0.0386344	0.89978	1
AT1G14990	280.812	277.086	0.986728	-0.0192751	0.910423	1
AT1G15000	1037.19	888.935	0.85706	-0.222532	0.148332	1
AT1G15002	90.6054	75.1313	0.829214	-0.270183	0.322738	1
AT1G15010	36.5402	46.6872	1.27769	0.353541	0.56513	1
AT1G15015	2.59694	2.04465	0.787331	-0.344958	0.917305	1
AT1G15020	365.965	335.396	0.91647	-0.12584	0.48527	1
AT1G15030	871.87	860.88	0.987395	-0.0183008	0.900731	1
AT1G15040	201.905	202.622	1.00355	0.005116	0.902823	1
AT1G15045	1.66626	1.04465	0.626944	-0.673592	0.870242	1
AT1G15050	11.0228	8.57547	0.777973	-0.362207	0.672474	1
AT1G15060	659.315	682.793	1.03561	0.0504803	0.744689	1
AT1G15080	633.879	648.902	1.0237	0.0337923	0.78436	1
AT1G15090	2.91162	3.05932	1.05073	0.0713918	1	1
AT1G15100	503.114	590.224	1.17314	0.230377	0.137838	1
AT1G15110	783.791	792.308	1.01087	0.0155923	0.858312	1
AT1G15120	1653.09	1616.05	0.977597	-0.0326889	0.78583	1
AT1G15125	146.744	122.115	0.832159	-0.265068	0.366797	1
AT1G15130	2370.36	2653.61	1.1195	0.162851	0.274833	1
AT1G15140	2293.9	2180.78	0.950685	-0.0729603	0.667472	1
AT1G15150	1047.64	1188.61	1.13456	0.182128	0.389867	1
AT1G15160	244.869	242.874	0.991853	-0.0118022	0.962267	1
AT1G15165	110.06	93.9264	0.853409	-0.228691	0.352125	1
AT1G15170	895.859	995.972	1.11175	0.152832	0.236342	1
AT1G15175	44.9314	48.1412	1.07144	0.0995474	0.758744	1
AT1G15180	467.221	425.572	0.910857	-0.134703	0.470137	1
AT1G15190	139.594	156.089	1.11817	0.161137	0.710346	1
AT1G15200	3029.58	2854.68	0.942268	-0.0857906	0.56761	1
AT1G15210	1161.68	1046.52	0.900867	-0.150613	0.344599	1
AT1G15215	232.644	181.547	0.780366	-0.357778	0.0562386	1
AT1G15220	292.85	285.963	0.976483	-0.0343339	0.783734	1
AT1G15230	985.067	970.653	0.985367	-0.0212662	0.858086	1
AT1G15240	1023.76	951.674	0.929589	-0.105335	0.534871	1
AT1G15250	860.894	864.028	1.00364	0.00524173	0.972769	1
AT1G15260	180.53	225.95	1.2516	0.323771	0.085321	1
AT1G15270	1824.58	1616.68	0.886057	-0.174528	0.205062	1
AT1G15280	2203.81	2059.7	0.934608	-0.0975666	0.519473	1
AT1G15290	15641.7	17024	1.08837	0.122175	0.609849	1
AT1G15300	265.965	319.064	1.19965	0.262609	0.112887	1
AT1G15310	160.289	175.308	1.0937	0.129212	0.499526	1
AT1G15320	18.9795	21.6538	1.14091	0.19018	0.762974	1
AT1G15330	140.533	98.7189	0.702463	-0.509506	0.211824	1
AT1G15340	8949.91	7601.3	0.849317	-0.235626	0.0862785	1
AT1G15350	150.842	128.497	0.851865	-0.231304	0.34767	1
AT1G15360	2.28798	2.95472	1.29141	0.368944	0.842021	1
AT1G15370	792.349	940.933	1.18752	0.247957	0.0858597	1
AT1G15380	16.9676	12.2771	0.723563	-0.466809	0.377486	1
AT1G15385	3.33061	6.43668	1.93258	0.95053	0.337554	1
AT1G15390	1439.44	1421.96	0.987854	-0.0176306	0.855732	1
AT1G15400	190.585	160.434	0.841799	-0.248453	0.189295	1
AT1G15405	162.625	119.41	0.734265	-0.445628	0.228394	1
AT1G15410	318.134	316.196	0.993908	-0.00881551	0.931817	1
AT1G15415	23.426	23.4293	1.00014	0.000201023	0.992557	1
AT1G15420	1777.84	1757.3	0.988442	-0.0167719	0.93192	1
AT1G15430	1945.39	1952.75	1.00378	0.00544979	0.960368	1
AT1G15440	2451.64	2376.09	0.969181	-0.0451616	0.887134	1
AT1G15450	0.988561	1.04465	1.05674	0.0796186	1	1
AT1G15460	154.946	158.797	1.02486	0.0354219	0.889226	1
AT1G15470	720.93	676.821	0.938817	-0.0910842	0.564291	1
AT1G15480	1751.25	1715.67	0.979684	-0.0296122	0.864087	1
AT1G15490	624.463	638.567	1.02259	0.0322226	0.727784	1
AT1G15500	22782.6	22557.4	0.990115	-0.0143314	1	1
AT1G15510	804.669	719.849	0.89459	-0.160702	0.42112	1
AT1G15520	166.727	153.706	0.921904	-0.117312	0.687794	1
AT1G15530	505.053	557.1	1.10305	0.141501	0.663823	1
AT1G15540	2.60457	2.26853	0.870982	-0.199286	0.914917	1
AT1G15550	0.988561	3.00983	3.04466	1.60628	0.438551	1
AT1G15560	1.71842	1.04465	0.607915	-0.718059	0.869056	1
AT1G15570	1053.77	1051.6	0.997938	-0.00297851	0.947364	1
AT1G15580	4.58551	4.83059	1.05345	0.0751196	1	1
AT1G15590	1.6141	1.04465	0.647202	-0.627711	0.871455	1
AT1G15600	0.988561	1.04465	1.05674	0.0796186	1	1
AT1G15610	0.988561	1.04465	1.05674	0.0796186	1	1
AT1G15620	0.988561	1.04465	1.05674	0.0796186	1	1
AT1G15630	0.988561	1.04465	1.05674	0.0796186	1	1
AT1G15640	0.988561	1.04465	1.05674	0.0796186	1	1
AT1G15650	1.30133	1.04465	0.802755	-0.316968	1	1
AT1G15660	1813.2	1669.04	0.920493	-0.119522	0.446651	1
AT1G15670	559.561	615.392	1.09978	0.13721	0.421689	1
AT1G15680	0.988561	1.04465	1.05674	0.0796186	1	1
AT1G15690	22915.4	22032.2	0.961457	-0.0567057	0.676518	1
AT1G15700	688.912	708.195	1.02799	0.0398273	0.851791	1
AT1G15710	1793.66	1940.7	1.08198	0.113668	0.392546	1
AT1G15720	599.257	643.561	1.07393	0.102902	0.448281	1
AT1G15730	795.837	773.601	0.972059	-0.0408838	0.830912	1
AT1G15740	222.838	178.968	0.803131	-0.316292	0.0938227	1
AT1G15750	5694.09	5540.99	0.973112	-0.0393218	0.825739	1
AT1G15757	2.34205	1.78594	0.762556	-0.391084	0.903193	1
AT1G15760	839.704	920.909	1.09671	0.133177	0.5674	1
AT1G15770	105.223	88.7903	0.843827	-0.244982	0.48378	1
AT1G15772	2.9695	1.65136	0.556108	-0.846562	0.677236	1
AT1G15780	1299.7	1310.86	1.00859	0.0123439	0.932	1
AT1G15790	7.53974	6.32786	0.839267	-0.252798	0.777146	1
AT1G15800	367.543	383.137	1.04243	0.0599443	0.731086	1
AT1G15810	1712.62	1541.09	0.899846	-0.15225	0.351518	1
AT1G15820	28507.9	28110.5	0.986059	-0.0202548	0.922642	1
AT1G15825	421.106	483.508	1.14819	0.199357	0.355109	1
AT1G15830	3389.14	3698.48	1.09128	0.126015	0.695984	1
AT1G15840	63.9044	48.5539	0.759789	-0.396328	0.352131	1
AT1G15850	0.988561	1.04465	1.05674	0.0796186	1	1
AT1G15860	471.156	429.061	0.910655	-0.135024	0.363334	1
AT1G15870	221.594	199.731	0.901335	-0.149865	0.451683	1
AT1G15880	461.508	447.65	0.969973	-0.0439828	0.783924	1
AT1G15885	81.8996	88.1992	1.07692	0.106908	0.655511	1
AT1G15890	79.5404	64.8024	0.81471	-0.295641	0.286909	1
AT1G15900	59.9792	63.7196	1.06236	0.087275	0.818981	1
AT1G15910	8968.92	8466.97	0.944035	-0.0830883	0.577618	1
AT1G15920	740.628	773.016	1.04373	0.0617489	0.695119	1
AT1G15930	17596.7	16483.9	0.936759	-0.0942507	0.4865	1
AT1G15940	4282.33	4069.73	0.950354	-0.0734631	0.619283	1
AT1G15950	2168.15	2668.23	1.23065	0.299423	0.192734	1
AT1G15960	511.533	590.297	1.15398	0.206613	0.358091	1
AT1G15970	486.1	482.04	0.991647	-0.0121019	0.972891	1
AT1G15980	72.7475	59.6102	0.819412	-0.28734	0.474014	1
AT1G15990	3.3287	4.40733	1.32404	0.404945	0.756286	1
AT1G16000	589.702	530.083	0.8989	-0.153767	0.327061	1
AT1G16010	1368.32	1360.63	0.994381	-0.00812953	0.979152	1
AT1G16020	995.645	909.605	0.913583	-0.130392	0.410094	1
AT1G16022	7.44895	4.74066	0.63642	-0.651949	0.539998	1
AT1G16025	5.105	4.3327	0.848718	-0.236643	0.968343	1
AT1G16030	199.601	248.498	1.24497	0.316115	0.668723	1
AT1G16040	266.548	262.621	0.985267	-0.021413	0.973571	1
AT1G16060	83.8339	76.7699	0.915737	-0.126994	0.655285	1
AT1G16070	470.152	401.115	0.85316	-0.229112	0.280108	1
AT1G16080	1243.92	1215.12	0.976849	-0.0337918	0.802723	1
AT1G16090	173.575	166.13	0.957105	-0.0632513	0.822782	1
AT1G16100	0.988561	1.04465	1.05674	0.0796186	1	1
AT1G16110	9.26007	9.13893	0.986919	-0.0189969	0.947397	1
AT1G16120	1.71842	4.35783	2.53596	1.34253	0.346427	1
AT1G16130	76.1141	64.854	0.852063	-0.230967	0.530569	1
AT1G16140	5.05093	2.42263	0.479641	-1.05997	0.405178	1
AT1G16150	3.32679	3.28805	0.988355	-0.0168995	1	1
AT1G16160	8.15748	8.37672	1.02688	0.0382619	1	1
AT1G16170	153.783	157.264	1.02263	0.03229	0.903194	1
AT1G16180	1648.26	1699.77	1.03125	0.0443978	0.735949	1
AT1G16190	1112.6	998.191	0.897169	-0.156549	0.311918	1
AT1G16210	1132.39	1096.57	0.968363	-0.0463795	0.839452	1
AT1G16220	325.981	330.058	1.01251	0.0179304	0.835255	1
AT1G16225	1.30133	2.28805	1.75824	0.814132	0.695723	1
AT1G16230	2.70888	3.59141	1.32579	0.406851	0.743441	1
AT1G16240	904.468	901.067	0.99624	-0.00543458	0.937858	1
AT1G16250	340.49	340.064	0.998748	-0.00180742	0.958439	1
AT1G16260	63.1329	51.1877	0.810794	-0.302593	0.319257	1
AT1G16270	2851.97	2775.92	0.973335	-0.0389917	0.852856	1
AT1G16280	546.382	499.284	0.9138	-0.13005	0.443025	1
AT1G16290	12.9499	14.4807	1.11821	0.161192	0.753683	1
AT1G16300	567.44	568.642	1.00212	0.00305261	0.894548	1
AT1G16310	1.61029	1.68134	1.04412	0.0622942	1	1
AT1G16320	269.026	248.952	0.92538	-0.111882	0.487801	1
AT1G16330	481.58	435.655	0.904636	-0.14459	0.409897	1
AT1G16340	466.017	433.055	0.929268	-0.105833	0.588078	1
AT1G16350	4335.67	4402.69	1.01546	0.0221307	0.817336	1
AT1G16360	31.4097	19.9216	0.634249	-0.656878	0.174168	1
AT1G16370	1.61029	3.61654	2.2459	1.16729	0.503878	1
AT1G16380	0.988561	1.37798	1.39393	0.479157	0.971322	1
AT1G16390	2.23201	3.19391	1.43095	0.516977	0.840946	1
AT1G16400	0.988561	1.37798	1.39393	0.479157	0.971322	1
AT1G16410	0.988561	1.04465	1.05674	0.0796186	1	1
AT1G16420	0.988561	1.04465	1.05674	0.0796186	1	1
AT1G16430	254.52	263.508	1.03531	0.0500639	0.832917	1
AT1G16440	25.4979	12.5762	0.493226	-1.01968	0.0301353	1
AT1G16445	286.157	303.474	1.06052	0.0847696	0.636034	1
AT1G16450	1.30133	1.04465	0.802755	-0.316968	1	1
AT1G16460	2330.37	2321.3	0.996108	-0.00562601	0.993056	1
AT1G16470	1858.84	1783.82	0.959643	-0.0594305	0.62658	1
AT1G16480	308.133	300.595	0.975535	-0.0357341	0.899008	1
AT1G16489	66.3725	74.8704	1.12803	0.173809	0.579488	1
AT1G16490	201.495	230.902	1.14595	0.19654	0.316683	1
AT1G16500	307.033	284.201	0.925636	-0.111483	0.685477	1
AT1G16510	88.4716	72.0607	0.814507	-0.296001	0.444457	1
AT1G16515	35.7696	44.7638	1.25145	0.3236	0.382044	1
AT1G16520	3462.43	3504.37	1.01211	0.0173676	0.82236	1
AT1G16530	100.08	120.848	1.20752	0.272044	0.263538	1
AT1G16540	165.976	164.393	0.990466	-0.0138211	0.935495	1
AT1G16550	395.086	395.484	1.00101	0.00145135	0.881376	1
AT1G16560	1294.85	1186.7	0.916481	-0.125823	0.369865	1
AT1G16570	356.331	343.245	0.963276	-0.0539795	0.81891	1
AT1G16590	319.39	297.223	0.930596	-0.103772	0.626225	1
AT1G16600	1.92115	1.71132	0.890778	-0.166862	1	1
AT1G16610	3336.36	3169.98	0.950128	-0.0738055	0.623998	1
AT1G16620	9.15575	8.37187	0.914384	-0.129128	0.882246	1
AT1G16630	2367.82	2211.27	0.933886	-0.0986809	0.517046	1
AT1G16635	52.2064	42.0727	0.805891	-0.311343	0.338661	1
AT1G16640	132.988	129.249	0.97189	-0.0411353	0.849717	1
AT1G16650	268.602	253.736	0.944653	-0.0821431	0.670329	1
AT1G16660	0.988561	2.31803	2.34485	1.2295	0.553423	1
AT1G16670	136.827	131.344	0.959931	-0.0589975	0.829778	1
AT1G16680	867.229	809.587	0.933532	-0.0992279	0.562287	1
AT1G16690	379.138	410.663	1.08315	0.115232	0.429007	1
AT1G16700	1033.91	1063.52	1.02863	0.04073	0.850855	1
AT1G16705	9.9395	8.37672	0.842771	-0.246788	0.772709	1
AT1G16710	1150.24	1163.49	1.01152	0.0165284	0.847325	1
AT1G16720	826.718	818.723	0.990328	-0.0140212	0.955206	1
AT1G16730	147.974	167.567	1.13241	0.179392	0.476997	1
AT1G16740	1495.12	1544.58	1.03308	0.0469544	0.721348	1
AT1G16750	223.671	217.854	0.973993	-0.0380169	0.952103	1
AT1G16760	2.23201	1.04465	0.468031	-1.09532	0.613157	1
AT1G16770	18.8464	23.9077	1.26855	0.343183	0.442204	1
AT1G16780	735.559	698.674	0.949854	-0.0742219	0.755644	1
AT1G16790	725.172	721.509	0.994949	-0.00730498	0.994708	1
AT1G16800	611.551	602.916	0.98588	-0.0205153	0.938503	1
AT1G16810	1705.2	1679.59	0.984979	-0.0218356	0.906096	1
AT1G16820	42.7186	40.0441	0.937391	-0.0932768	0.789558	1
AT1G16825	147.827	136.828	0.925601	-0.111538	0.563203	1
AT1G16830	130.432	124.551	0.954912	-0.0665604	0.782841	1
AT1G16840	583.31	549.737	0.942443	-0.0855227	0.623206	1
AT1G16850	34.9107	32.7601	0.938398	-0.0917282	0.807699	1
AT1G16858	3131.66	3289.29	1.05033	0.0708476	0.539865	1
AT1G16860	3131.66	3289.29	1.05033	0.0708476	0.539865	1
AT1G16870	1864.36	1699.85	0.911759	-0.133275	0.374868	1
AT1G16880	768.363	751.448	0.977986	-0.0321142	0.810476	1
AT1G16890	1468.45	1485.47	1.01159	0.0166221	0.950864	1
AT1G16900	1655.19	1659.2	1.00242	0.0034892	0.93034	1
AT1G16905	0.988561	1.04465	1.05674	0.0796186	1	1
AT1G16910	0.988561	1.04465	1.05674	0.0796186	1	1
AT1G16916	202.086	235.015	1.16294	0.217782	0.321201	1
AT1G16920	3347.68	3551.44	1.06087	0.0852424	0.57213	1
AT1G16930	18.4139	11.3908	0.618596	-0.692932	0.24179	1
AT1G16940	0.988561	1.04465	1.05674	0.0796186	1	1
AT1G16950	0.988561	1.34801	1.36361	0.447426	0.971269	1
AT1G16960	11.351	13.4012	1.18062	0.23954	0.697537	1
AT1G16970	1183.35	1080.64	0.9132	-0.130997	0.366657	1
AT1G16980	23.9975	20.0129	0.833958	-0.261954	0.540875	1
AT1G17000	0.988561	1.04465	1.05674	0.0796186	1	1
AT1G17010	2.55241	1.34801	0.52813	-0.921035	0.650171	1
AT1G17020	20.8216	17.5505	0.842896	-0.246574	0.684036	1
AT1G17030	0.988561	1.04465	1.05674	0.0796186	1	1
AT1G17040	302.748	275.324	0.909416	-0.136988	0.400707	1
AT1G17050	496.297	504.758	1.01705	0.0243894	0.86969	1
AT1G17060	35.7017	32.7259	0.916649	-0.125559	0.746152	1
AT1G17070	801.625	762.951	0.951756	-0.0713366	0.655413	1
AT1G17080	321.258	349.149	1.08682	0.120111	0.443779	1
AT1G17090	51.9862	53.4703	1.02855	0.0406099	0.899062	1
AT1G17100	1999.56	2233.85	1.11717	0.15985	0.24504	1
AT1G17110	2568.94	2494.29	0.970939	-0.0425468	0.809028	1
AT1G17120	906.134	923.814	1.01951	0.0278769	0.83807	1
AT1G17130	1753.01	1652.21	0.942496	-0.0854413	0.617134	1
AT1G17140	2557.15	2498.26	0.976973	-0.0336092	0.92787	1
AT1G17145	450.53	373.932	0.829982	-0.268848	0.0978957	1
AT1G17147	10.9806	14.4613	1.31699	0.397247	0.778293	1
AT1G17150	1.29942	1.04465	0.803934	-0.314852	1	1
AT1G17160	972.024	1008.13	1.03715	0.0526194	0.679334	1
AT1G17170	15.4037	14.0226	0.91034	-0.135523	0.852768	1
AT1G17180	61.8525	66.5543	1.07602	0.105698	0.79255	1
AT1G17190	26.8977	31.0953	1.15606	0.209216	0.577586	1
AT1G17200	2694.62	2719.51	1.00924	0.0132652	0.942967	1
AT1G17210	2658.75	2719.91	1.023	0.0328125	0.769173	1
AT1G17220	5534.57	5068.99	0.915878	-0.126773	0.393089	1
AT1G17230	140.187	102.752	0.732966	-0.448182	0.103153	1
AT1G17232	50.4379	31.6184	0.626877	-0.673745	0.0444548	1
AT1G17235	3.47737	4.01467	1.15451	0.207286	0.957287	1
AT1G17240	89.4227	90.0498	1.00701	0.0100813	1	1
AT1G17250	55.8348	55.0444	0.985843	-0.0205704	0.988805	1
AT1G17255	66.4947	63.6456	0.957154	-0.0631773	0.928454	1
AT1G17260	38.5233	32.1945	0.835713	-0.25892	0.514678	1
AT1G17270	172.938	167.877	0.970733	-0.0428529	0.956711	1
AT1G17275	1.92115	1.71132	0.890778	-0.166862	1	1
AT1G17277	0.988561	1.04465	1.05674	0.0796186	1	1
AT1G17280	562.21	589.757	1.049	0.0690126	0.665711	1
AT1G17285	55.122	71.2617	1.2928	0.370498	0.218816	1
AT1G17290	2001.9	1917.91	0.958044	-0.0618367	0.703798	1
AT1G17300	1.35349	2.01467	1.4885	0.573863	0.822037	1
AT1G17310	1.71842	1.04465	0.607915	-0.718059	0.869056	1
AT1G17330	189.324	173.037	0.913974	-0.129775	0.585868	1
AT1G17340	300.76	290.998	0.967545	-0.0476	0.817265	1
AT1G17345	1.61029	2.46728	1.5322	0.615607	0.829923	1
AT1G17350	275.866	269.971	0.978632	-0.031161	0.850136	1
AT1G17360	904.148	743.723	0.822569	-0.281792	0.0458227	1
AT1G17370	3838.79	4064.22	1.05872	0.0823274	0.496307	1
AT1G17380	207.624	204.519	0.985048	-0.0217336	0.904016	1
AT1G17390	2.28608	1.45261	0.635417	-0.654225	0.75951	1
AT1G17400	1.6141	2.60187	1.61196	0.688815	0.82861	1
AT1G17410	133.539	122.373	0.916384	-0.125976	0.532046	1
AT1G17420	1077.22	1168.31	1.08456	0.117109	0.661651	1
AT1G17430	37.2064	49.6417	1.33422	0.416001	0.259157	1
AT1G17440	1415.7	1365.31	0.964411	-0.0522798	0.765468	1
AT1G17450	1262.69	1185.11	0.938561	-0.0914778	0.562194	1
AT1G17455	204.67	183.382	0.895985	-0.158453	0.372125	1
AT1G17460	485.577	363.035	0.747636	-0.419592	0.00981688	1
AT1G17470	1639.54	1533.02	0.935026	-0.0969213	0.603827	1
AT1G17480	298.056	270.789	0.908517	-0.138415	0.470037	1
AT1G17490	190.481	231.582	1.21578	0.281877	0.120405	1
AT1G17495	1.6141	1.37798	0.853716	-0.228173	1	1
AT1G17500	1481.73	1341.08	0.905074	-0.143892	0.549203	1
AT1G17510	545.53	611.097	1.12019	0.163745	0.2616	1
AT1G17520	545.856	519.229	0.95122	-0.0721493	0.691832	1
AT1G17530	1003.34	998.641	0.995313	-0.00677849	0.971288	1
AT1G17540	11.8028	11.4513	0.970226	-0.0436078	0.980311	1
AT1G17545	0.988561	1.34801	1.36361	0.447426	0.971269	1
AT1G17550	1731.08	1554.62	0.898067	-0.155106	0.326955	1
AT1G17560	661.561	708.823	1.07144	0.0995516	0.530297	1
AT1G17570	0.988561	1.04465	1.05674	0.0796186	1	1
AT1G17580	1481.33	1380.34	0.931825	-0.101869	0.486896	1
AT1G17590	227.552	214.023	0.940544	-0.0884325	0.650068	1
AT1G17600	7.44132	11.2324	1.50947	0.594041	0.4079	1
AT1G17610	5.77299	1.71132	0.296435	-1.75421	0.142047	1
AT1G17615	0.988561	1.04465	1.05674	0.0796186	1	1
AT1G17620	688.61	881.588	1.28024	0.356417	0.0251958	1
AT1G17630	161.751	119.465	0.738571	-0.437191	0.0467056	1
AT1G17640	295.376	293.598	0.993979	-0.00871311	0.966485	1
AT1G17650	958.986	874.605	0.91201	-0.132879	0.371078	1
AT1G17660	0.988561	1.04465	1.05674	0.0796186	1	1
AT1G17665	220.614	151.819	0.688167	-0.539168	0.0513987	1
AT1G17670	0.988561	1.04465	1.05674	0.0796186	1	1
AT1G17680	758.004	690.031	0.910327	-0.135543	0.385904	1
AT1G17690	1235.54	1089.64	0.881918	-0.181284	0.218617	1
AT1G17700	4.99305	4.34737	0.870685	-0.199778	0.968754	1
AT1G17710	1.61029	1.04465	0.648736	-0.624297	0.871545	1
AT1G17720	2417.22	2073.91	0.857973	-0.220996	0.14012	1
AT1G17730	973.454	990.769	1.01779	0.0254358	0.918345	1
AT1G17744	7.2346	5.53145	0.764583	-0.387255	0.771736	1
AT1G17745	15.983	16.7547	1.04828	0.0680298	0.897421	1
AT1G17750	245.861	229.691	0.934231	-0.0981482	0.622911	1
AT1G17760	810.283	762.842	0.941451	-0.0870427	0.567088	1
AT1G17770	0.988561	1.04465	1.05674	0.0796186	1	1
AT1G17780	73.4082	90.688	1.23539	0.30497	0.240607	1
AT1G17790	579.762	583.939	1.0072	0.0103566	0.99874	1
AT1G17800	0.988561	1.04465	1.05674	0.0796186	1	1
AT1G17810	1848.45	1644.45	0.889636	-0.168713	0.285225	1
AT1G17820	994.41	906.8	0.911898	-0.133056	0.403597	1
AT1G17830	180.672	147.051	0.813914	-0.297051	0.431765	1
AT1G17840	3529.98	3277.7	0.92853	-0.106979	0.482962	1
AT1G17850	1311.09	1224.46	0.933928	-0.098617	0.54804	1
AT1G17860	67.0889	65.3338	0.97384	-0.0382429	0.917381	1
AT1G17870	605.154	496.766	0.820892	-0.284736	0.133698	1
AT1G17880	7545.17	7175.48	0.951003	-0.0724789	0.583917	1
AT1G17890	960.524	973.474	1.01348	0.0193196	0.909579	1
AT1G17900	0.988561	1.04465	1.05674	0.0796186	1	1
AT1G17910	9.26579	8.89835	0.960344	-0.0583764	0.982026	1
AT1G17920	1160.16	1021.26	0.880274	-0.183975	0.465672	1
AT1G17930	627.644	577.661	0.920365	-0.119721	0.41068	1
AT1G17940	217.053	221.585	1.02088	0.0298159	0.841984	1
AT1G17950	0.988561	1.04465	1.05674	0.0796186	1	1
AT1G17960	0.988561	2.45261	2.48099	1.31092	0.548419	1
AT1G17970	254.838	256.002	1.00457	0.00657666	0.907434	1
AT1G17980	777.11	713.404	0.918021	-0.123401	0.442395	1
AT1G17990	18.7729	16.3901	0.873072	-0.195827	0.757751	1
AT1G18000	155.495	141.61	0.910704	-0.134946	0.505359	1
AT1G18010	167.319	141.529	0.845861	-0.241508	0.251258	1
AT1G18020	11.5981	12.8887	1.11127	0.15221	0.854886	1
AT1G18030	192.572	170.786	0.88687	-0.173206	0.381574	1
AT1G18040	838.434	791.694	0.944253	-0.0827552	0.619184	1
AT1G18050	3.2263	2.56143	0.793923	-0.332929	0.93796	1
AT1G18060	582.974	644.055	1.10477	0.143751	0.31608	1
AT1G18070	4394.35	4013.32	0.913291	-0.130854	0.340481	1
AT1G18075	65.5945	52.6594	0.802801	-0.316885	0.261801	1
AT1G18080	48365.2	50824.9	1.05086	0.0715663	0.602438	1
AT1G18090	602.775	575.382	0.954554	-0.0671007	0.735435	1
AT1G18100	322.718	346.362	1.07326	0.102005	0.512551	1
AT1G18120	1.61029	1.86057	1.15543	0.208429	1	1
AT1G18130	0.988561	1.04465	1.05674	0.0796186	1	1
AT1G18140	8.6924	9.50646	1.09365	0.129152	0.922374	1
AT1G18150	616.781	592.686	0.960934	-0.0574914	0.724283	1
AT1G18160	1043.21	1038.3	0.995294	-0.00680484	0.981191	1
AT1G18170	317.982	319.361	1.00434	0.00624231	0.910932	1
AT1G18180	832.376	854.008	1.02599	0.0370149	0.734144	1
AT1G18190	859.688	796.485	0.926481	-0.110166	0.507887	1
AT1G18191	0.988561	1.04465	1.05674	0.0796186	1	1
AT1G18200	45.9531	58.0981	1.26429	0.338328	0.478607	1
AT1G18210	2696.63	3140.42	1.16457	0.219798	0.110827	1
AT1G18220	2.34014	1.37798	0.588846	-0.764037	0.760055	1
AT1G18230	0.988561	1.34801	1.36361	0.447426	0.971269	1
AT1G18240	10.6657	9.049	0.84842	-0.23715	0.710412	1
AT1G18250	5742.8	6298.67	1.09679	0.133292	0.35138	1
AT1G18260	1033.76	952.378	0.921276	-0.118295	0.373467	1
AT1G18265	145.639	118.937	0.816659	-0.292194	0.204656	1
AT1G18270	783.687	728.755	0.929905	-0.104844	0.506818	1
AT1G18280	12.3358	13.2562	1.07461	0.103816	0.802537	1
AT1G18290	4.00831	3.13395	0.781864	-0.355011	0.845052	1
AT1G18300	801.169	872.292	1.08877	0.122703	0.370751	1
AT1G18310	3.38658	2.95472	0.872478	-0.196809	1	1
AT1G18320	104.164	100.55	0.965306	-0.0509412	0.817857	1
AT1G18330	1089.68	869.57	0.798001	-0.325537	0.432525	1
AT1G18335	224.453	189.272	0.84326	-0.245951	0.168146	1
AT1G18340	340.862	334.438	0.981154	-0.0274491	0.898558	1
AT1G18350	7.22888	5.44152	0.752748	-0.409762	0.772527	1
AT1G18360	539.395	567.247	1.05164	0.0726344	0.621853	1
AT1G18370	3807.89	3522.34	0.925012	-0.112457	0.445528	1
AT1G18382	3.47928	5.1633	1.48401	0.569505	0.678313	1
AT1G18390	16.9561	20.6238	1.21631	0.282508	0.601571	1
AT1G18400	8.21553	9.47648	1.15348	0.205997	0.858259	1
AT1G18410	19.5995	16.8384	0.859124	-0.219061	0.883219	1
AT1G18415	365.202	313.69	0.858949	-0.219355	0.238368	1
AT1G18420	281.755	234.234	0.831338	-0.266493	0.167215	1
AT1G18430	0.988561	1.04465	1.05674	0.0796186	1	1
AT1G18440	335.22	303.401	0.905078	-0.143886	0.426095	1
AT1G18450	2419.45	2401.78	0.992694	-0.0105784	0.997915	1
[truncated: 31,605 more rows]
