# Supplementary material for: Endosperm cellularization failure induces a dehydration-stress response leading to embryo arrest
Source: Plant Cell. 2022 Nov 25;35(2):874–88. doi: 10.1093/plcell/koac337 (PMC9940880; doi:10.1093/plcell/koac337)
Supplement: koac337_Supplementary_Data [file koac337_supplementary_data.zip › tpc.22.00499_Supplemental dataset2GO terms.xlsx]

## Sheet: wt3x vs pol3x
Supplemental Data. Xu, Sato et al. (2023). Plant Cell.
Supplemental Data Set S2. Significantly enriched gene ontology (GO) terms for the DEGs in 3x wt embryos versus 3x nrpd1 embryos.
(enrichment fold >1.5, p-value <0.01).
Gene ontology (GO) term	Number of reference genes	Number of genes	Fold enrichment	p-value	FDR
indole glucosinolate catabolic process (GO:0042344)	5	5	13.62	0.000281	0.0163
seed oilbody biogenesis (GO:0010344)	9	6	9.08	0.000297	0.0169
response to stimulus (GO:0050896)	6086	687	1.54	5.95e-32	3.57e-28
response to chemical (GO:0042221)	2883	381	1.8	6.61e-27	1.98e-23
response to stress (GO:0006950)	3575	443	1.69	2.64e-26	5.27e-23
response to abiotic stimulus (GO:0009628)	2075	289	1.9	3.22e-23	4.82e-20
response to acid chemical (GO:0001101)	1138	181	2.17	1.07e-19	1.28e-16
response to oxygen-containing compound (GO:1901700)	1534	222	1.97	1.6e-19	1.6e-16
trehalose-phosphatase activity (GO:0004805)				0.00613664	0.00613664
response to hypoxia (GO:0001666)	260	66	3.46	1.26e-15	1.08e-12
cellular response to decreased oxygen levels (GO:0036294)	237	62	3.56	2.86e-15	1.43e-12
cellular response to hypoxia (GO:0071456)	235	62	3.59	2.06e-15	1.54e-12
cellular response to oxygen levels (GO:0071453)	237	62	3.56	2.86e-15	1.56e-12
response to decreased oxygen levels (GO:0036293)	264	66	3.4	2.36e-15	1.57e-12
response to oxygen levels (GO:0070482)	265	66	3.39	2.76e-15	1.65e-12
cellular response to chemical stimulus (GO:0070887)	1431	194	1.85	1.31e-14	6.06e-12
response to inorganic substance (GO:0010035)	909	138	2.07	8.42e-14	3.6e-11
response to temperature stimulus (GO:0009266)	593	103	2.37	1.44e-13	5.74e-11
response to water deprivation (GO:0009414)	347	72	2.83	5.1e-13	1.91e-10
response to water (GO:0009415)	355	72	2.76	1.11e-12	3.91e-10
response to organic substance (GO:0010033)	1888	228	1.64	3.18e-12	1.06e-09
response to toxic substance (GO:0009636)	214	52	3.31	5.3e-12	1.67e-09
response to abscisic acid (GO:0009737)	535	88	2.24	1.01e-10	2.89e-08
response to alcohol (GO:0097305)	539	88	2.22	1.25e-10	3.41e-08
response to cold (GO:0009409)	403	71	2.4	5.33e-10	1.33e-07
response to endogenous stimulus (GO:0009719)	1556	184	1.61	2.56e-09	6.12e-07
response to hormone (GO:0009725)	1538	182	1.61	2.86e-09	6.59e-07
defense response (GO:0006952)	1450	172	1.62	6.72e-09	1.49e-06
response to external stimulus (GO:0009605)	1748	199	1.55	9.35e-09	2e-06
response to lipid (GO:0033993)	730	102	1.9	1.14e-08	2.28e-06
secondary metabolic process (GO:0019748)	327	58	2.42	1.77e-08	3.41e-06
response to oxidative stress (GO:0006979)	446	71	2.17	1.9e-08	3.55e-06
response to drug (GO:0042493)	460	72	2.13	2.93e-08	5.32e-06
cellular response to stress (GO:0033554)	1187	144	1.65	4.23e-08	7.24e-06
detoxification (GO:0098754)	102	28	3.74	4.71e-08	7.63e-06
response to other organism (GO:0051707)	1317	154	1.59	1.02e-07	1.57e-05
response to external biotic stimulus (GO:0043207)	1317	154	1.59	1.02e-07	1.61e-05
response to biotic stimulus (GO:0009607)	1330	155	1.59	1.15e-07	1.73e-05
interspecies interaction between organisms (GO:0044419)	1362	158	1.58	1.18e-07	1.73e-05
response to osmotic stress (GO:0006970)	509	73	1.95	5e-07	6.65e-05
glutathione metabolic process (GO:0006749)	57	19	4.54	5.94e-07	7.74e-05
toxin catabolic process (GO:0009407)	49	17	4.73	1.47e-06	0.000176
response to wounding (GO:0009611)	211	39	2.52	1.57e-06	0.000184
response to heat (GO:0009408)	216	39	2.46	2.24e-06	0.000258
toxin metabolic process (GO:0009404)	71	20	3.84	2.7e-06	0.0003
cellular response to acid chemical (GO:0071229)	452	63	1.9	8.39e-06	0.000881
response to chitin (GO:0010200)	138	28	2.76	8.25e-06	0.000882
response to antibiotic (GO:0046677)	240	39	2.21	2.14e-05	0.00221
glycosinolate metabolic process (GO:0019757)	112	23	2.8	4.34e-05	0.00413
glucosinolate metabolic process (GO:0019760)	112	23	2.8	4.34e-05	0.0042
response to salt stress (GO:0009651)	431	58	1.83	4.17e-05	0.00424
S-glycoside metabolic process (GO:0016143)	112	23	2.8	4.34e-05	0.00426
response to nitrogen compound (GO:1901698)	305	45	2.01	4.26e-05	0.00426
response to jasmonic acid (GO:0009753)	169	30	2.42	4.91e-05	0.0046
cellular response to alcohol (GO:0097306)	224	36	2.19	5.67e-05	0.00479
glycosinolate catabolic process (GO:0019759)	35	12	4.67	5.58e-05	0.00485
cellular response to abscisic acid stimulus (GO:0071215)	224	36	2.19	5.67e-05	0.00485
glucosinolate catabolic process (GO:0019762)	35	12	4.67	5.58e-05	0.00492
disaccharide metabolic process (GO:0005984)	68	17	3.4	5.39e-05	0.00497
S-glycoside catabolic process (GO:0016145)	35	12	4.67	5.58e-05	0.00499
cellular response to organic substance (GO:0071310)	1021	113	1.51	5.49e-05	0.00499
rhythmic process (GO:0048511)	130	25	2.62	6.96e-05	0.00579
response to light stimulus (GO:0009416)	702	83	1.61	7.56e-05	0.00621
sulfur compound metabolic process (GO:0006790)	368	51	1.89	7.97e-05	0.00636
cellular modified amino acid metabolic process (GO:0006575)	109	22	2.75	7.87e-05	0.00637
disaccharide biosynthetic process (GO:0046351)	31	11	4.83	8.82e-05	0.00695
seed maturation (GO:0010431)	57	15	3.58	8.95e-05	0.00696
glutamate catabolic process (GO:0006538)	11	7	8.67	0.000113	0.00854
cellular response to oxygen-containing compound (GO:1901701)	611	74	1.65	0.000116	0.00865
indole glucosinolate metabolic process (GO:0042343)	16	8	6.81	0.000129	0.00953
response to reactive oxygen species (GO:0000302)	153	27	2.4	0.000138	0.00986
cellular response to endogenous stimulus (GO:0071495)	912	101	1.51	0.000137	0.00989
cellular response to hormone stimulus (GO:0032870)	893	99	1.51	0.000152	0.0105
regulation of jasmonic acid mediated signaling pathway (GO:2000022)	41	12	3.99	0.000194	0.0127
response to organonitrogen compound (GO:0010243)	246	37	2.05	0.000193	0.0127
ethylene-activated signaling pathway (GO:0009873)	188	30	2.17	0.000231	0.0144
response to radiation (GO:0009314)	727	83	1.55	0.000229	0.0144
indole-containing compound catabolic process (GO:0042436)	13	7	7.33	0.000243	0.0149
sulfur compound catabolic process (GO:0044273)	49	13	3.61	0.000242	0.015
oligosaccharide metabolic process (GO:0009311)	79	17	2.93	0.000257	0.0153
circadian rhythm (GO:0007623)	110	21	2.6	0.000313	0.0177
trehalose metabolic process (GO:0005991)	19	8	5.73	0.000323	0.0179
phosphorelay signal transduction system (GO:0000160)	229	34	2.02	0.000323	0.0181
dicarboxylic acid catabolic process (GO:0043649)	14	7	6.81	0.000343	0.0189
response to metal ion (GO:0010038)	430	54	1.71	0.000374	0.0204
glycosyl compound catabolic process (GO:1901658)	52	13	3.4	0.000395	0.021
aging (GO:0007568)	139	24	2.35	0.000432	0.0227
oligosaccharide biosynthetic process (GO:0009312)	39	11	3.84	0.000464	0.0234
carbohydrate derivative catabolic process (GO:1901136)	92	18	2.66	0.00047	0.0234
cellular response to ethylene stimulus (GO:0071369)	195	30	2.1	0.000456	0.0234
glycosyl compound metabolic process (GO:1901657)	185	29	2.13	0.00053	0.0262
cellular response to lipid (GO:0071396)	376	48	1.74	0.000628	0.0303
response to bacterium (GO:0009617)	483	58	1.64	0.00074	0.0344
heat acclimation (GO:0010286)	49	12	3.34	0.000764	0.0349
response to karrikin (GO:0080167)	128	22	2.34	0.000855	0.0379
trehalose biosynthetic process (GO:0005992)	17	7	5.61	0.000852	0.0381
jasmonic acid metabolic process (GO:0009694)	50	12	3.27	0.000889	0.0392
glutamine family amino acid catabolic process (GO:0009065)	18	7	5.3	0.00111	0.048
RNA splicing (GO:0008380)	284	6	0.29	0.000384	0.0205
plant epidermis development (GO:0090558)	250	5	0.27	0.000659	0.0313
